# Supplementary material for: Integration of Metabolomes and Transcriptomes Provides Insights into Morphogenesis and Maturation in Morchella sextelata
Source: J Fungi (Basel). 2023 Nov 27;9(12):1143. doi: 10.3390/jof9121143 (PMC10744280; doi:10.3390/jof9121143)
Supplement: Supplementary file 1 [file jof-09-01143-s001.zip › Supplementary tables.xlsx]

## Sheet: Supporting information
Supporting information
Table S1. List of primers used in qRT-PCR.
Table S2. Qualitative and quantitative results of all metabolites.
Table S3. Differential expression metabolites in MY vs PR.
Table S4. Differential expression metabolites in PR vs YFB.
Table S5. Differential expression metabolites in YFB vs MFB.
Table S6. KEGG pathways enrichment list in MY vs PR.
Table S7. KEGG pathways enrichment list in PR vs YFB.
Table S8. KEGG pathways enrichment list in YFB vs MFB.
Table S9. Summary of RNA-seq data quality for all samples.
Table S10. Llist of GO enrichment of DEGs in MY vs PR.
Table S11. Llist of GO enrichment of DEGs in PR vs YFB.
Table S12. Llist of GO enrichment of DEGs in YFB vs MFB.
Table S13. Llist of KEGG enrichment of DEGs in MY vs PR.
Table S14. Llist of KEGG enrichment of DEGs in PR vs YFB.
Table S15. Llist of KEGG enrichment of DEGs in YFB vs MFB.
Table S16. Llist of TFs family from all samples.
Table S17. Llist of CAZymes family from all samples.

## Sheet: Table S1
Table S1. List of primers used in qRT-PCR.
ID	Description	Forward primer	Reverse primer
Gene02683	C2H2	5'-TCCTCGACTACACGGATGGT-3'	5'-CGACACTGCACACAAACAGG-3'
Gene04381	Zn-clus	5'-AAAGAAGCCGAAGCCGAAGA-3'	5'-CACATGGCAGGGGTCAGAAT-3'
Gene05721	C2H2	5'-TCACGGTAGCACAACCATCC-3'	5'-GCAGCATCAACAAGCACGAT-3'
Gene07080	C2H2	5'-GGTCACAGCCAGCCTACTTT-3'	5'-CTTGCGAAGGTTGTTCCAGC-3'
Gene07702	MYB	5'-CAGCCACAGGAGGAGGAGTA-3'	5'-GTCGGGGTGATTGGACTCAG-3'
Gene09057	bHLH	5'-TAATTCCTCGCACCACACCC-3'	5'-GACCTGGGGGAGAGGAAGAT-3'
CYC3	CYC3	5'-TCCTCCATCCTCCGAACACA-3'	5'-TCTCAGCGGTTCTAGGGACA-3'

## Sheet: Table S2
Table S2. Qualitative and quantitative results of all metabolites.
Compound_ID	Name	Formula	Molecular Weight	RT [min]	m/z	mzCloud_Results	mzVault_Results	MassList_Results	Class_I	Class_II	Class_III	Class_IV	MY_1	MY_2	MY_3	MY_4	MY_5	MY_6	PR_1	PR_2	PR_3	PR_4	PR_5	PR_6	YFB_1	YFB_2	YFB_3	YFB_4	YFB_5	YFB_6	MFB_1	MFB_2	MFB_3	MFB_4	MFB_5	MFB_6	QC1	QC2	QC3
Com_1_neg	Citric acid	C6 H8 O7	192.028	2.05	191.02	Full match	Full match	Full match	Organic acids and derivatives	Carboxylic acids and derivatives	Tricarboxylic acids and derivatives	Tricarboxylic acids and derivatives	1.85769e+09	3.25904e+09	1.54344e+09	3.35647e+09	5.36753e+09	3.48055e+09	1.58357e+10	1.43434e+10	1.39112e+10	1.13407e+10	1.49835e+10	1.60202e+10	1.9915e+10	1.67048e+10	1.83694e+10	1.94628e+10	2.35166e+10	2.77271e+10	2.39062e+09	9.17138e+09	8.98643e+09	1.37405e+10	9.44435e+09	1.26904e+10	1.69059e+10	1.57564e+10	1.25833e+10
Com_2_neg	DL-Malic acid	C4 H6 O5	134.022	1.595	133.014	Full match	Full match	Full match	Organic acids and derivatives	Hydroxy acids and derivatives	Beta hydroxy acids and derivatives	Beta hydroxy acids and derivatives	7.19562e+09	4.49051e+09	3.74047e+09	8.3495e+09	6.82602e+09	9.62145e+09	1.86578e+09	2.2451e+09	4.74402e+09	4.40557e+09	3.46346e+09	3.87949e+09	8.31332e+09	7.52363e+09	7.49089e+09	1.01268e+10	5.3022e+09	4.31117e+09	2.35934e+10	1.38776e+10	1.3787e+10	1.23107e+10	1.69195e+10	1.84389e+10	1.33465e+10	8.06012e+09	1.09163e+10
Com_12_neg	Dulcitol	C6 H14 O6	182.08	1.517	181.072	Full match	Full match	Full match	Organic oxygen compounds	Organooxygen compounds	Carbohydrates and carbohydrate conjugates	Sugar alcohols	3.18567e+09	3.10516e+09	6.93556e+09	2.71763e+09	6.95941e+09	3.70832e+09	3.17566e+09	4.44226e+09	3.33212e+09	2.75957e+09	4.68568e+09	3.87844e+09	1.421e+09	1.31375e+09	1.15461e+09	1.94728e+09	1.06494e+09	9.35892e+08	1.49408e+09	2.84504e+09	1.48644e+09	1.65187e+09	2.91602e+09	1.30161e+09	2.21409e+09	2.53923e+09	2.48273e+09
Com_40_neg	2-Furoic acid	C5 H4 O3	112.016	2.056	111.009	Full match	Full match	Full match	Organoheterocyclic compounds	Furans	Furoic acid and derivatives	Furoic acids	1.02054e+08	1.68541e+08	1.03943e+08	2.00037e+08	2.14351e+08	1.71096e+08	5.86454e+08	7.19798e+08	6.78961e+08	7.88116e+08	7.98836e+08	8.33312e+08	1.50332e+09	1.221e+09	1.18951e+09	1.63098e+09	1.21658e+09	1.09157e+09	8.09863e+08	3.99195e+08	5.08484e+08	8.30131e+08	4.34507e+08	5.95272e+08	6.60483e+08	7.78559e+08	7.84824e+08
Com_52_neg	Corchorifatty acid F	C18 H32 O5	328.226	6.679	327.219	Full match	Full match	No results	Lipids and lipid-like molecules	Fatty Acyls	Lineolic acids and derivatives	Lineolic acids and derivatives	1.50451e+09	1.49484e+09	1.84673e+09	1.13632e+09	1.22929e+09	1.46992e+09	8.84491e+08	9.23901e+08	8.86371e+08	9.25949e+08	7.91563e+08	6.07717e+08	2.47237e+08	2.22158e+08	2.16035e+08	2.24396e+08	1.78619e+08	1.1141e+08	1.10106e+08	1.56987e+08	1.14792e+08	9.04818e+07	9.83795e+07	8.66404e+07	6.86209e+08	6.80488e+08	8.41946e+08
Com_68_neg	α,α-Trehalose	C12 H22 O11	342.118	1.351	341.11	Full match	Full match	Full match	Organic oxygen compounds	Organooxygen compounds	Carbohydrates and carbohydrate conjugates	O-glycosyl compounds	1.55309e+09	1.12445e+09	1.10205e+09	1.08421e+09	1.03233e+09	1.32203e+09	2.89673e+07	3.50348e+07	4.33128e+06	2.5973e+07	3.3451e+07	3.33965e+07	4.36358e+07	4.71005e+07	5.2208e+07	2.92292e+07	3.38639e+07	2.28114e+07	3.30012e+07	1.03306e+07	1.95104e+07	3.3549e+07	2.67034e+07	2.1118e+07	1.90154e+08	1.83342e+08	2.37859e+08
Com_84_neg	Citraconic acid	C5 H6 O4	130.027	1.476	129.02	Full match	Full match	Full match	Lipids and lipid-like molecules	Fatty Acyls	Fatty acids and conjugates	Methyl-branched fatty acids	5.59494e+07	9.64551e+07	5.93004e+07	1.28159e+08	9.92327e+07	1.0143e+08	4.41276e+08	4.2137e+08	4.39449e+08	3.69405e+08	4.40906e+08	3.83094e+08	7.505e+08	6.82277e+08	7.94252e+08	6.99215e+08	6.08782e+08	8.33793e+08	3.27065e+08	2.19076e+08	2.13671e+08	2.9218e+08	2.67171e+08	3.07534e+08	3.5821e+08	4.00103e+08	4.53656e+08
Com_93_neg	Uridine	C9 H12 N2 O6	244.07	2.046	243.063	Full match	Full match	Full match	Nucleosides, nucleotides, and analogues	Pyrimidine nucleosides	Not available	Pyrimidine nucleosides	1.09604e+09	9.2509e+08	1.09967e+09	6.84548e+08	1.00475e+09	9.42534e+08	4.38985e+08	4.42494e+08	5.77203e+08	4.20647e+08	4.6141e+08	4.90408e+08	1.93908e+08	2.07531e+08	1.76683e+08	2.66103e+08	2.16691e+08	2.02926e+08	1.92865e+08	2.66459e+08	1.88299e+08	1.66285e+08	2.37641e+08	2.36553e+08	3.77177e+08	3.90012e+08	3.90388e+08
Com_97_neg	Gluconic acid	C6 H12 O7	196.059	1.586	195.052	Full match	Full match	Full match	Organic oxygen compounds	Organooxygen compounds	Carbohydrates and carbohydrate conjugates	Sugar acids and derivatives	3.05945e+08	4.20203e+08	2.4639e+08	4.90981e+08	3.88583e+08	3.14325e+08	2.22794e+08	4.54406e+08	2.66294e+08	3.93987e+08	1.48011e+08	2.90003e+08	1.8379e+08	1.33353e+08	9.47388e+07	1.6065e+08	8.66199e+07	8.57183e+07	1.39187e+08	1.06673e+09	6.35026e+08	7.88762e+08	1.16585e+09	1.02146e+09	2.97567e+08	3.00483e+08	2.4107e+08
Com_105_neg	D-Glucose 6-phosphate	C6 H13 O9 P	260.031	1.619	259.023	Full match	Full match	Full match	Organic oxygen compounds	Organooxygen compounds	Carbohydrates and carbohydrate conjugates	Hexose phosphates	2.21889e+07	4.54679e+07	2.06693e+07	6.27348e+07	6.35952e+07	1.56448e+08	5.0342e+07	6.06143e+07	5.041e+07	5.47445e+07	3.77257e+07	8.28113e+07	2.91104e+08	3.77518e+08	7.34092e+08	1.9311e+08	5.04589e+08	1.85238e+08	4.50617e+08	8.19122e+07	1.77271e+08	1.98687e+08	1.22113e+08	1.13896e+08	1.31959e+08	7.18842e+07	1.35544e+08
Com_112_neg	D-(+)-Xylose	C5 H10 O5	150.053	1.774	195.052	Full match	Full match	Full match	Organic oxygen compounds	Organooxygen compounds	Carbohydrates and carbohydrate conjugates	Pentoses	5.8959e+07	5.97371e+07	6.5443e+07	6.83765e+07	5.2531e+07	7.93149e+07	6.08435e+07	4.43564e+07	7.22008e+07	6.55801e+07	5.98884e+07	5.04649e+07	2.04313e+08	8.92699e+07	8.42434e+07	5.71532e+07	2.04623e+07	1.00849e+08	6.90748e+07	1.07367e+09	1.63166e+08	1.88654e+08	1.82607e+08	2.09949e+08	9.66394e+07	1.07077e+08	1.10879e+08
Com_178_neg	3-Isopropylmalic acid	C7 H12 O5	176.069	5.505	175.062	Full match	Full match	Full match	Lipids and lipid-like molecules	Fatty Acyls	Fatty acids and conjugates	Hydroxy fatty acids	1.69398e+08	1.32793e+08	7.47759e+07	6.92038e+07	5.00885e+07	1.29413e+08	7.7458e+07	5.6746e+07	2.88238e+07	6.69859e+07	9.1781e+07	6.2106e+07	1.8327e+08	2.12407e+08	2.11571e+08	1.53409e+08	3.0635e+08	2.45702e+08	5.54487e+08	5.80709e+08	3.73607e+08	3.51107e+08	3.45863e+08	4.26548e+08	1.77381e+08	1.75507e+08	1.97384e+08
Com_181_neg	Phenylpyruvic acid	C9 H8 O3	164.048	5.635	163.041	Full match	Full match	Full match	Benzenoids	Benzene and substituted derivatives	Phenylpyruvic acid derivatives	Phenylpyruvic acid derivatives	1.15257e+08	1.60589e+08	7.0251e+07	1.10313e+08	4.90766e+07	6.93648e+07	1.38616e+08	1.37398e+08	7.00259e+07	3.33144e+08	1.89573e+08	7.92862e+07	1.29366e+08	1.03567e+08	1.55999e+08	4.22812e+07	1.10262e+08	4.03857e+08	2.58951e+07	1.88261e+07	1.11765e+07	1.20392e+07	1.19422e+07	2.00349e+07	8.66141e+07	1.12588e+08	1.05331e+08
Com_190_neg	D-(+)-Arabitol	C5 H12 O5	152.069	1.348	151.062	Full match	Full match	Full match	Organic oxygen compounds	Organooxygen compounds	Carbohydrates and carbohydrate conjugates	Sugar alcohols	3.41865e+08	5.44468e+08	3.78596e+08	4.96326e+08	2.53645e+08	2.72699e+08	2.91915e+07	6.79072e+07	2.46145e+07	7.98406e+07	1.72142e+07	4.79702e+07	7.54085e+06	5.51793e+06	5.78915e+06	6.6024e+06	3.93338e+06	5.97297e+06	1.29679e+07	1.43436e+08	1.71078e+08	1.12388e+08	1.86771e+08	1.06474e+08	9.23259e+07	1.31985e+08	1.56989e+08
Com_200_neg	Fumaric acid	C4 H4 O4	116.011	1.539	115.004	Full match	Full match	Full match	Organic acids and derivatives	Carboxylic acids and derivatives	Dicarboxylic acids and derivatives	Dicarboxylic acids and derivatives	1.09199e+08	3.22665e+08	3.22425e+08	1.57439e+08	3.1724e+08	3.56511e+08	6.97652e+07	6.77454e+07	1.71934e+08	7.77338e+07	7.70629e+07	1.08223e+08	1.17167e+08	1.22988e+08	5.29954e+07	1.43845e+08	1.38604e+08	9.98986e+07	2.91176e+08	5.54234e+08	4.87031e+08	5.10985e+08	4.09944e+08	4.26778e+08	1.72314e+08	1.79987e+08	1.99056e+08
Com_204_neg	3-Hydroxy-3-methylglutaric acid	C6 H10 O5	162.053	3.092	161.046	Full match	Full match	No results	Lipids and lipid-like molecules	Fatty Acyls	Fatty acids and conjugates	Hydroxy fatty acids	5.26281e+08	4.13399e+08	3.87155e+08	4.60494e+08	4.44532e+08	4.77474e+08	2.10763e+08	1.71654e+08	1.34773e+08	1.58594e+08	1.43319e+08	1.4073e+08	2.09263e+08	2.5663e+08	2.37269e+08	2.43174e+08	2.79947e+08	1.97811e+08	4.45173e+08	4.63773e+08	4.55017e+08	4.04193e+08	4.26003e+08	4.63797e+08	2.83291e+08	2.78555e+08	3.03002e+08
Com_274_neg	3-Hydroxyanthranilic acid	C7 H7 N O3	153.043	5.462	152.036	Full match	Full match	Full match	Benzenoids	Benzene and substituted derivatives	Benzoic acids and derivatives	Hydroxybenzoic acid derivatives	6.99166e+06	4.78127e+06	4.16989e+06	4.22558e+06	3.57387e+06	3.40712e+06	2.81231e+06	2.4408e+06	2.363e+06	2.40038e+06	6.0985e+06	3.46521e+06	4.28462e+07	4.55304e+07	3.67742e+07	2.6595e+07	1.83536e+07	1.55152e+07	2.6122e+08	4.03926e+08	1.38107e+08	1.49741e+08	1.77138e+08	1.7562e+08	2.9977e+07	2.43778e+07	3.92829e+07
Com_316_neg	Oleoyl-L-α-lysophosphatidic acid	C21 H41 O7 P	436.261	11.815	435.253	Full match	Full match	No results	Lipids and lipid-like molecules	Glycerophospholipids	Glycerophosphates	1-acylglycerol-3-phosphates	1.32201e+07	4.8387e+07	9.32368e+06	6.17518e+07	5.12462e+07	1.83454e+07	1.71739e+07	8.49034e+06	5.33329e+06	5.45385e+06	7.6055e+06	5.48536e+06	2.20094e+07	2.47735e+07	3.32716e+07	1.54062e+07	5.25748e+07	2.00857e+07	6.64562e+07	2.85064e+08	2.76207e+08	2.19073e+08	3.17856e+08	1.20138e+08	1.29277e+08	8.52243e+07	1.14057e+08
Com_347_neg	Uridine 5'-diphosphogalactose	C15 H24 N2 O17 P2	566.057	2.2	565.05	Full match	Full match	Full match	Nucleosides, nucleotides, and analogues	Pyrimidine nucleotides	Pyrimidine nucleotide sugars	Pyrimidine nucleotide sugars	3.09153e+07	1.95868e+07	1.38944e+07	2.62337e+07	1.8681e+07	1.48784e+07	1.44331e+08	1.50968e+08	1.78917e+08	1.667e+08	1.62407e+08	1.5298e+08	1.2951e+08	1.70787e+08	1.82335e+08	1.39704e+08	1.88804e+08	1.61191e+08	1.64349e+08	1.07249e+08	1.02112e+08	1.16762e+08	8.97536e+07	1.29196e+08	1.28271e+08	1.25465e+08	1.42894e+08
Com_412_neg	Picolinic acid	C6 H5 N O2	123.032	1.851	122.025	Full match	Full match	Full match	Organoheterocyclic compounds	Pyridines and derivatives	Pyridinecarboxylic acids and derivatives	Pyridinecarboxylic acids	5.34333e+07	4.32405e+07	4.53986e+07	4.80826e+07	4.07679e+07	5.79214e+07	6.79929e+07	5.57799e+07	8.55088e+07	7.96755e+07	9.37401e+07	7.66842e+07	7.7926e+07	1.34572e+08	8.4174e+07	1.34673e+08	9.41785e+07	5.66838e+07	1.05906e+08	3.28877e+07	4.82297e+07	2.77848e+07	3.28828e+07	5.25301e+07	5.73418e+07	6.11195e+07	3.14507e+07
Com_452_neg	4-Nitrophenol	C6 H5 N O3	139.027	4.981	138.02	Full match	Full match	Full match	Benzenoids	Phenols	Nitrophenols	Nitrophenols	4.92621e+07	3.82757e+07	4.06516e+07	1.99949e+07	1.63532e+07	1.72373e+07	1.118e+08	1.57108e+08	8.32826e+07	9.61201e+07	1.48449e+08	5.79959e+07	2.10104e+07	1.15196e+07	1.11528e+07	1.17643e+07	2.15038e+07	1.52695e+07	5.16251e+07	7.42195e+07	5.93002e+07	6.67971e+07	5.78475e+07	8.15048e+07	5.11922e+07	6.00872e+07	6.21755e+07
Com_485_neg	L-Tyrosine methyl ester	C10 H13 N O3	195.09	5.18	194.083	Full match	Full match	Full match	Organic acids and derivatives	Carboxylic acids and derivatives	Amino acids, peptides, and analogues	Tyrosine and derivatives	9.25994e+07	1.15337e+08	1.34801e+08	1.5782e+08	1.58345e+08	1.36924e+08	3.4387e+07	2.1961e+07	2.66518e+07	2.14943e+07	1.67522e+07	8.02388e+06	2.93757e+06	3.00447e+06	4.10558e+06	3.98672e+06	4.99152e+06	1.1549e+07	3.72034e+06	1.39318e+07	3.04769e+06	3.73854e+06	1.07887e+07	9.06241e+06	5.74203e+07	5.94676e+07	4.78174e+07
Com_551_neg	Azelaic acid	C9 H16 O4	188.106	5.966	187.098	Full match	Full match	Full match	Lipids and lipid-like molecules	Fatty Acyls	Fatty acids and conjugates	Medium-chain fatty acids	1.82925e+07	9.14596e+07	1.29588e+08	1.06135e+08	8.53056e+07	1.153e+08	2.54278e+07	1.61009e+07	1.65637e+07	1.34218e+07	1.68434e+07	1.04958e+07	1.77997e+07	1.39412e+07	1.59594e+07	1.69447e+07	1.39726e+07	1.55155e+07	3.39478e+07	2.43752e+07	2.31414e+07	2.44247e+07	2.39458e+07	1.69784e+07	3.99304e+07	4.56282e+07	4.56257e+07
Com_711_neg	Glycerol 3-phosphate	C3 H9 O6 P	172.014	1.283	171.007	Full match	Full match	Full match	Lipids and lipid-like molecules	Glycerophospholipids	Glycerophosphates	Glycerophosphates	4.89738e+06	1.35005e+07	2.55767e+06	4.44104e+07	9.84507e+07	6.44974e+07	1.34026e+07	4.77805e+06	4.19058e+06	4.90595e+06	3.68153e+06	4.47989e+06	1.20838e+07	8.21715e+06	8.03961e+06	6.04126e+06	6.43547e+06	4.12452e+06	2.84334e+07	8.33955e+07	5.04227e+07	3.17029e+07	5.93042e+07	6.21686e+07	3.59968e+07	3.5215e+07	2.19909e+07
Com_745_neg	D-Sedoheptulose 7-phosphate	C7 H15 O10 P	290.042	1.235	289.034	Full match	Full match	Full match	Organic oxygen compounds	Organooxygen compounds	Carbohydrates and carbohydrate conjugates	Hexose phosphates	77253.7	87748.3	80495.3	504491	1.0074e+06	736749	200704	319571	293254	380524	618038	881754	3.76165e+06	7.29032e+06	4.58807e+06	3.93573e+06	2.71502e+06	2.51842e+06	9.5335e+06	6.22959e+06	7.17093e+06	3.59848e+06	3.33336e+06	1.04805e+08	2.678e+06	2.80978e+06	1.84291e+06
Com_850_neg	3-Hydroxymandelic acid	C8 H8 O4	168.043	5.662	167.035	Full match	Full match	Full match	Benzenoids	Phenols	1-hydroxy-4-unsubstituted benzenoids	1-hydroxy-4-unsubstituted benzenoids	754033	3.65007e+06	5.66145e+06	2.01686e+07	7.94462e+07	2.14319e+07	983261	857906	461594	724094	527825	846891	668702	918356	713844	617100	1.06379e+06	1.09495e+06	1.03688e+06	892510	976521	1.0174e+06	892283	1.23118e+06	8.36636e+06	7.72178e+06	8.76635e+06
Com_996_neg	N-Acetyl-DL-norvaline	C7 H13 N O3	159.09	4.999	158.083	Full match	Full match	Full match	Organic acids and derivatives	Carboxylic acids and derivatives	Amino acids, peptides, and analogues	N-acyl-alpha amino acids	6.12434e+07	6.46174e+07	3.40363e+07	3.29902e+07	3.94037e+07	4.00224e+07	6.28665e+06	3.79014e+06	4.82754e+06	6.68708e+06	6.94182e+06	6.13764e+06	7.66307e+06	7.13154e+06	6.97433e+06	4.436e+06	6.59156e+06	5.33656e+06	2.5256e+07	2.20456e+07	1.34428e+07	1.96764e+07	2.10969e+07	2.12546e+07	1.75009e+07	1.69766e+07	2.27274e+07
Com_1203_neg	2,2-Dimethylsuccinic acid	C6 H10 O4	146.058	5.304	145.051	Full match	Full match	Full match	Lipids and lipid-like molecules	Fatty Acyls	Fatty acids and conjugates	Methyl-branched fatty acids	1.29985e+07	5.97675e+06	6.82939e+06	7.43702e+06	6.72017e+06	8.08653e+06	2.75768e+07	2.32101e+07	1.26883e+07	2.10637e+07	2.27523e+07	1.33565e+07	3.2843e+07	2.36941e+07	3.56838e+07	3.00304e+07	3.12516e+07	2.6686e+07	2.72563e+07	2.33952e+07	1.46242e+07	1.96768e+07	1.81696e+07	1.89829e+07	1.26041e+07	1.59256e+07	1.46789e+07
Com_1326_neg	Suberic acid	C8 H14 O4	174.09	5.739	173.082	Full match	Full match	Full match	Lipids and lipid-like molecules	Fatty Acyls	Fatty acids and conjugates	Medium-chain fatty acids	2.59638e+07	3.1787e+07	4.26781e+07	3.30322e+07	2.75047e+07	3.13446e+07	8.0905e+06	8.8104e+06	7.88439e+06	6.69603e+06	6.02078e+06	8.35102e+06	1.08103e+07	8.53107e+06	9.11309e+06	7.67171e+06	6.91145e+06	3.32545e+06	1.2648e+07	1.99202e+07	1.0181e+07	1.33815e+07	1.17612e+07	9.42566e+06	1.50257e+07	1.51824e+07	1.57973e+07
Com_1424_neg	N-Acetylaspartic acid	C6 H9 N O5	175.049	1.916	174.041	Full match	Full match	Full match	Organic acids and derivatives	Carboxylic acids and derivatives	Amino acids, peptides, and analogues	Aspartic acid and derivatives	2.35946e+07	1.78602e+07	3.83183e+07	1.81776e+07	1.61811e+07	2.48245e+07	4.04528e+06	3.7094e+06	3.42777e+06	3.95903e+06	4.59416e+06	4.04813e+06	3.7964e+06	2.55553e+06	682270	4.74474e+06	3.94489e+06	3.9386e+06	7.11533e+06	6.66751e+06	6.0065e+06	3.6385e+06	4.18297e+06	4.96428e+06	4.9455e+06	4.53723e+06	5.62777e+06
Com_1697_neg	3-Ureidopropionic acid	C4 H8 N2 O3	132.054	1.302	131.047	Full match	Full match	Full match	Organic acids and derivatives	Organic carbonic acids and derivatives	Ureas	Ureas	1.8394e+07	2.27154e+07	2.62588e+07	2.73963e+07	2.42778e+07	2.48486e+07	2.44783e+07	1.71267e+07	1.63913e+07	1.08761e+07	1.43115e+07	3.58798e+06	1.88842e+06	1.91282e+06	1.42792e+06	3.63016e+06	3.21218e+06	455505	1.26589e+07	3.39482e+07	3.0129e+07	1.83125e+07	2.89022e+07	2.54763e+07	1.26886e+07	1.45424e+07	1.52153e+07
Com_1825_neg	N-Acetyl-α-D-glucosamine 1-phosphate	C8 H16 N O9 P	301.057	1.311	300.05	Full match	Full match	Full match					1.73965e+07	1.55453e+07	1.56773e+07	2.44624e+07	2.56758e+07	2.68656e+07	6.79044e+06	8.24514e+06	6.15077e+06	6.76118e+06	7.89009e+06	8.76044e+06	8.77002e+06	1.11844e+07	1.03459e+07	6.36721e+06	7.08426e+06	7.77011e+06	1.14545e+07	8.02989e+06	1.25494e+07	8.69528e+06	7.0334e+06	1.28494e+07	1.14237e+07	1.12779e+07	1.10827e+07
Com_1851_neg	(2R)-2,3-Dihydroxypropanoic acid	C3 H6 O4	106.027	1.603	105.02	Full match	Full match	Full match	Organic oxygen compounds	Organooxygen compounds	Carbohydrates and carbohydrate conjugates	Sugar acids and derivatives	1.26166e+07	1.15787e+07	1.0028e+07	1.43154e+07	1.31912e+07	1.04665e+07	1.30214e+07	1.5839e+07	2.00227e+07	1.87374e+07	2.00281e+07	1.75627e+07	1.81629e+07	1.89171e+07	1.97883e+07	1.07918e+07	1.48913e+07	1.71293e+07	1.55184e+07	1.68806e+07	1.67394e+07	1.60464e+07	1.72332e+07	2.22943e+07	1.31006e+07	1.46257e+07	1.67444e+07
Com_1928_neg	2-Anisic acid	C8 H8 O3	152.048	5.09	151.041	Full match	Full match	Full match	Benzenoids	Benzene and substituted derivatives	Benzoic acids and derivatives	O-methoxybenzoic acids and derivatives	6.97502e+06	8.78142e+06	7.66898e+06	7.63635e+06	6.91705e+06	8.72753e+06	7.21262e+06	1.06648e+07	1.46866e+07	1.87927e+07	1.65517e+07	2.23871e+07	1.20978e+07	1.84681e+07	1.29101e+07	1.7187e+07	1.11548e+07	6.91424e+06	1.69121e+07	2.39703e+07	2.31262e+07	1.27176e+07	1.37603e+07	1.82075e+07	1.34548e+07	1.40582e+07	1.73033e+07
Com_1975_neg	Adenosine diphosphate ribose	C15 H23 N5 O14 P2	559.074	1.582	558.067	Full match	Full match	Full match	Nucleosides, nucleotides, and analogues	Purine nucleotides	Purine nucleotide sugars	Purine nucleotide sugars	1.64004e+06	2.28714e+06	1.10293e+06	1.71973e+06	1.11418e+06	966786	4.33993e+06	3.6968e+06	4.42999e+06	4.40756e+06	4.37286e+06	5.58853e+06	1.2122e+07	1.78396e+07	1.41196e+07	9.23003e+06	7.38876e+06	1.24637e+07	1.17695e+07	5.08449e+06	3.07537e+06	3.4006e+06	4.06137e+06	6.7779e+06	5.92458e+06	6.0057e+06	8.12299e+06
Com_2088_neg	D(+)-Phenyllactic acid	C9 H10 O3	166.064	5.77	165.056	Full match	Full match	Full match	Phenylpropanoids and polyketides	Phenylpropanoic acids	Not available	Phenylpropanoic acids	2.33935e+07	2.35991e+07	1.94776e+07	2.02257e+07	1.46186e+07	1.84115e+07	2.12846e+06	2.48201e+06	3.2595e+06	2.68834e+06	2.93489e+06	1.70168e+06	1.77923e+06	2.10525e+06	2.26849e+06	1.85016e+06	1.44193e+06	1.39993e+06	2.248e+06	1.63988e+06	1.46777e+06	1.54843e+06	1.38241e+06	1.45737e+06	5.76534e+06	6.68537e+06	5.97945e+06
Com_2264_neg	Hydroxykynurenine	C10 H12 N2 O4	224.081	4.766	223.073	Full match	Full match	Full match	Organic oxygen compounds	Organooxygen compounds	Carbonyl compounds	Alkyl-phenylketones	1.32152e+06	1.29079e+06	996634	847730	641214	809495	1.09018e+06	869187	841545	818811	706163	739305	1.2945e+06	1.12671e+06	777505	1.13139e+06	1.27304e+06	1.3008e+06	9.84835e+06	1.48539e+07	2.28492e+07	6.54854e+06	1.22912e+07	1.20124e+07	3.11302e+06	2.5509e+06	3.23291e+06
Com_2298_neg	L-Threonic acid	C4 H8 O5	136.038	1.346	135.03	Full match	Full match	No results	Organic oxygen compounds	Organooxygen compounds	Carbohydrates and carbohydrate conjugates	Sugar acids and derivatives	2.18104e+07	1.58752e+07	1.28428e+07	2.15629e+07	1.7394e+07	1.30372e+07	1.20058e+06	1.33425e+06	315184	904470	893998	1.0668e+06	1.6957e+06	2.60027e+06	2.08171e+06	1.57197e+06	1.75719e+06	2.23933e+06	3.18229e+06	2.89113e+06	2.44257e+06	3.14882e+06	3.06728e+06	3.13212e+06	4.13875e+06	4.99665e+06	4.39059e+06
Com_2358_neg	L-Serine	C3 H7 N O3	105.043	1.305	104.036	Full match	Full match	Full match	Organic acids and derivatives	Carboxylic acids and derivatives	Amino acids, peptides, and analogues	Serine and derivatives	3.52221e+06	3.26352e+06	3.54274e+06	3.1828e+06	2.93401e+06	3.14264e+06	2.10382e+07	1.08646e+07	1.25131e+07	1.02602e+07	4.66174e+06	4.40109e+06	3.25224e+06	2.97933e+06	2.53873e+06	2.30711e+06	2.68927e+06	1.67794e+06	7.62513e+06	9.10795e+06	7.78926e+06	7.17657e+06	8.48884e+06	8.4855e+06	5.07032e+06	5.82901e+06	7.07628e+06
Com_2885_neg	17α-Hydroxypregnenolone	C21 H32 O3	332.236	9.018	331.229	Full match	Full match	Full match	Lipids and lipid-like molecules	Steroids and steroid derivatives	Pregnane steroids	Gluco/mineralocorticoids, progestogins and derivatives	7.48991e+06	9.82845e+06	1.41972e+07	8.13129e+06	5.47576e+06	5.76067e+06	2.44575e+06	1.57377e+06	2.3968e+06	3.43004e+06	948018	959947	983411	733272	1.40106e+06	1.05544e+06	1.125e+06	913230	809196	644984	711260	655329	653728	587974	2.71548e+06	2.89418e+06	2.9119e+06
Com_3033_neg	Anthranilic acid	C7 H7 N O2	137.048	5.789	136.041	Full match	Full match	Full match	Benzenoids	Benzene and substituted derivatives	Benzoic acids and derivatives	Aminobenzoic acids	3.22599e+06	2.67986e+06	2.29884e+06	2.19431e+06	2.51726e+06	2.50836e+06	4.35513e+06	4.05844e+06	4.79258e+06	3.76699e+06	3.2081e+06	4.59437e+06	5.30151e+06	6.0069e+06	5.20221e+06	5.71471e+06	6.20349e+06	5.70545e+06	9.14297e+06	1.46291e+07	1.02403e+07	8.22431e+06	9.13017e+06	1.0627e+07	4.48784e+06	4.98841e+06	6.21363e+06
Com_3588_neg	Homogentisic acid	C8 H8 O4	168.043	4.785	167.036	Full match	Full match	Full match	Benzenoids	Benzene and substituted derivatives	Phenylacetic acids	2(hydroxyphenyl)acetic acids	1.99066e+06	2.05192e+06	1.60086e+06	2.35331e+06	1.72614e+06	2.11414e+06	1.31266e+06	1.04646e+06	1.2004e+06	1.36298e+06	1.1596e+06	1.19028e+06	1.99274e+06	2.32439e+06	2.07067e+06	1.84131e+06	1.90562e+06	1.92914e+06	3.90536e+06	4.29549e+06	8.66625e+06	3.32387e+06	4.16206e+06	1.17066e+07	2.12903e+06	2.22061e+06	2.56769e+06
Com_3621_neg	4-Hydroxybutyric acid (GHB)	C4 H8 O3	104.048	4.6	103.04	Full match	Full match	Full match	Lipids and lipid-like molecules	Fatty Acyls	Fatty acids and conjugates	Hydroxy fatty acids	473675	558469	450908	630895	408112	380031	448692	452809	321287	279044	389342	390560	373850	328568	337860	313885	362432	287254	494234	792837	854168	880380	952364	1.15152e+07	493172	382727	583274
Com_3749_neg	Cinnamoylglycine	C11 H11 N O3	205.074	6.082	204.067	Full match	Full match	Full match	Organic acids and derivatives	Carboxylic acids and derivatives	Amino acids, peptides, and analogues	N-acyl-alpha amino acids	4.00408e+06	3.09776e+06	3.68515e+06	3.70966e+06	3.94352e+06	3.90943e+06	5.97976e+06	6.92363e+06	6.89604e+06	7.75333e+06	6.95336e+06	8.29124e+06	4.0514e+06	4.39745e+06	4.10059e+06	3.68987e+06	4.80938e+06	3.93357e+06	4.40454e+06	3.17514e+06	3.32229e+06	2.80601e+06	2.88141e+06	3.56995e+06	3.92093e+06	4.93015e+06	5.07971e+06
Com_4446_neg	Indole-3-lactic acid	C11 H11 N O3	205.075	5.702	204.067	Full match	Full match	Full match	Organoheterocyclic compounds	Indoles and derivatives	Indolyl carboxylic acids and derivatives	Indolyl carboxylic acids and derivatives	387425	432815	383703	672062	339473	415472	296531	281534	210194	227157	257054	180786	3.65128e+06	4.18374e+06	4.28114e+06	1.45294e+06	1.23143e+06	1.06981e+06	2.74828e+06	4.59209e+06	3.232e+06	6.17084e+06	3.69719e+06	8.23362e+06	1.37138e+06	1.58866e+06	1.42696e+06
Com_5140_neg	Hexadecanedioic acid	C16 H30 O4	286.215	7.896	285.208	Full match	Full match	No results	Lipids and lipid-like molecules	Fatty Acyls	Fatty acids and conjugates	Long-chain fatty acids	2.98793e+06	2.18776e+06	2.27938e+06	2.50656e+06	2.35505e+06	2.04602e+06	2.67329e+06	1.53439e+06	2.38014e+06	2.45567e+06	4.75234e+06	2.18545e+06	1.38027e+06	1.28125e+06	1.16793e+06	1.38999e+06	1.67835e+06	2.07793e+06	1.27314e+06	2.68123e+06	1.91847e+06	1.42664e+06	1.59073e+06	1.34143e+06	3.01902e+06	2.88174e+06	2.56089e+06
Com_5157_neg	N-Acetyl-D-alloisoleucine	C8 H15 N O3	173.106	5.632	172.098	Full match	Full match	Full match	Organic acids and derivatives	Carboxylic acids and derivatives	Amino acids, peptides, and analogues	Isoleucine and derivatives	4.37865e+06	5.611e+06	5.12722e+06	5.58215e+06	4.7572e+06	4.91506e+06	5.82315e+06	2.7573e+06	806249	1.06074e+06	662856	433058	2.8331e+06	558010	1.09987e+06	3.13447e+06	869197	992202	2.77513e+06	4.62683e+06	1.53111e+06	4.09589e+06	2.97219e+06	2.45471e+06	1.8693e+06	2.25819e+06	2.47582e+06
Com_5286_neg	(R)-3-Hydroxy myristic acid	C14 H28 O3	244.205	8.383	243.197	Full match	Full match	No results	Lipids and lipid-like molecules	Fatty Acyls	Fatty acids and conjugates	Long-chain fatty acids	2.21587e+06	1.60518e+06	1.43576e+06	1.15651e+06	1.3377e+06	1.26144e+06	5.67651e+06	3.41982e+06	4.59104e+06	4.61355e+06	3.49013e+06	3.45512e+06	2.38609e+06	1.65714e+06	1.76365e+06	1.83855e+06	2.1003e+06	2.47123e+06	1.86537e+06	2.28006e+06	2.56264e+06	1.76178e+06	2.20666e+06	2.1736e+06	2.36434e+06	2.44416e+06	2.38069e+06
Com_6302_neg	Trolox	C14 H18 O4	250.121	5.834	249.114	Full match	Full match	No results	Organoheterocyclic compounds	Benzopyrans	1-benzopyrans	1-benzopyrans	3.03541e+06	3.09739e+06	2.77597e+06	3.01412e+06	2.51493e+06	3.5201e+06	241255	308056	347673	263626	235030	359344	281602	226692	185866	249067	156879	157355	300280	314234	166247	160588	155152	151843	1.1346e+06	888203	1.01384e+06
Com_9313_neg	3-Hydroxydecanoic acid	C10 H20 O3	188.142	6.886	187.135	Full match	Full match	Full match	Organic acids and derivatives	Hydroxy acids and derivatives	Medium-chain hydroxy acids and derivatives	Medium-chain hydroxy acids and derivatives	1.03933e+06	905562	989556	1.12486e+06	732331	890788	727390	567818	492904	589106	502019	371491	858519	585975	586631	578716	667968	1.00918e+06	646948	1.03672e+06	757629	891707	1.20582e+06	1.26856e+06	778585	1.06338e+06	755559
Com_9352_neg	10-Hydroxydecanoic acid	C10 H20 O3	188.142	7.125	187.135	Full match	Full match	Full match	Organic acids and derivatives	Hydroxy acids and derivatives	Medium-chain hydroxy acids and derivatives	Medium-chain hydroxy acids and derivatives	1.53693e+06	1.34355e+06	1.11452e+06	1.34793e+06	1.05531e+06	1.08208e+06	632566	455317	477300	461330	443943	371653	343996	285723	259844	294014	419545	314619	881463	1.18744e+06	725839	462046	598883	698578	761099	765461	685262
Com_9829_neg	Uridine monophosphate (UMP)	C9 H13 N2 O9 P	324.037	11.985	323.03	Full match	Full match	Full match	Nucleosides, nucleotides, and analogues	Pyrimidine nucleotides	Pyrimidine ribonucleotides	Pyrimidine ribonucleoside monophosphates	547722	374527	273783	429763	519238	359754	305070	661603	975897	862768	947857	775309	670509	666411	808391	654719	852368	591325	1.16115e+06	784189	983162	676745	656990	41839.3	874001	912266	628008
Com_10263_neg	2-Hydroxymyristic acid	C14 H28 O3	244.205	8.684	243.197	Full match	Full match	No results	Lipids and lipid-like molecules	Fatty Acyls	Fatty acids and conjugates	Long-chain fatty acids	574375	481932	434236	407399	376234	250504	662254	609521	481923	480106	554713	415459	361669	472140	419498	445776	408676	323575	467770	615712	510874	527518	525041	908422	691679	819134	1.00885e+06
Com_557_neg	DL-Tryptophan	C11 H12 N2 O2	204.091	5.248	203.083	Full match	Full match	Full match	Organoheterocyclic compounds	Indoles and derivatives	Indolyl carboxylic acids and derivatives	Indolyl carboxylic acids and derivatives	7.09736e+06	6.54885e+06	6.80425e+06	9.05381e+06	1.03015e+07	9.00859e+06	1.32433e+08	7.35693e+07	7.40107e+07	6.62987e+07	5.49708e+07	4.4959e+07	1.41306e+07	8.95629e+06	9.52855e+06	1.48125e+07	1.30817e+07	2.52848e+06	7.11302e+07	9.95747e+07	1.44444e+08	1.32207e+08	1.32388e+08	1.40358e+08	3.867e+07	3.97249e+07	4.23116e+07
Com_183_neg	trans-Aconitic acid	C6 H6 O6	174.017	1.503	173.01	Full match	Full match	Full match	Organic acids and derivatives	Carboxylic acids and derivatives	Tricarboxylic acids and derivatives	Tricarboxylic acids and derivatives	2.06324e+07	3.46933e+07	2.29177e+07	4.00403e+07	3.87904e+07	3.3705e+07	1.31526e+08	1.52172e+08	1.25937e+08	1.49034e+08	2.92804e+08	1.19417e+08	2.24431e+08	2.19433e+08	4.14391e+08	1.71988e+08	1.42757e+08	2.13001e+08	6.5211e+07	4.51559e+07	7.25337e+07	5.93942e+07	5.16591e+07	7.74379e+07	1.2908e+08	1.2038e+08	1.32985e+08
Com_4696_neg	Glycyl-L-leucine	C8 H16 N2 O3	188.117	5.194	187.109	Full match	Full match	Full match	Organic acids and derivatives	Carboxylic acids and derivatives	Amino acids, peptides, and analogues	Peptides	1.07562e+06	1.16648e+06	1.27416e+06	1.13225e+06	978177	979683	5.38824e+06	4.47313e+06	5.38368e+06	5.32436e+06	5.56781e+06	2.64031e+06	571810	567140	548412	692992	544907	685618	1.2068e+06	6.76408e+06	5.44198e+06	2.97546e+06	2.82944e+06	3.83492e+06	2.09968e+06	2.21868e+06	2.20185e+06
Com_912_neg	Guanosine	C10 H13 N5 O5	283.093	4.682	282.086	Full match	Full match	Full match	Nucleosides, nucleotides, and analogues	Purine nucleosides	Not available	Purine nucleosides	2.73947e+07	2.5163e+07	2.16586e+07	2.30011e+07	3.04079e+07	2.84035e+07	5.02903e+07	6.59326e+07	3.19582e+07	2.85936e+07	3.5906e+07	1.80206e+07	2.40482e+07	3.79938e+07	3.07888e+07	3.75507e+07	3.43933e+07	4.98184e+07	3.65324e+07	3.46614e+07	5.54447e+07	1.69861e+07	2.06003e+07	5.13237e+07	3.06699e+07	3.68472e+07	3.90344e+07
Com_1562_neg	Adenine	C5 H5 N5	135.055	5.057	134.048	Full match	Full match	Full match	Organoheterocyclic compounds	Imidazopyrimidines	Purines and purine derivatives	6-aminopurines	5.24725e+06	7.22754e+06	5.6905e+06	8.17023e+06	5.79859e+06	5.50484e+06	8.76503e+06	8.64138e+06	1.00471e+07	9.67491e+06	1.22905e+07	1.24918e+07	1.70047e+07	1.54043e+07	1.8155e+07	1.69091e+07	2.56463e+07	7.37509e+06	1.85037e+07	1.28017e+07	9.87483e+06	1.76554e+07	1.84125e+07	1.56262e+07	1.10039e+07	1.13138e+07	1.23788e+07
Com_1522_neg	Pantothenic acid	C9 H17 N O5	219.111	5.076	218.104	Full match	Full match	Full match	Organic oxygen compounds	Organooxygen compounds	Alcohols and polyols	Secondary alcohols	1.78263e+07	1.55242e+07	1.72757e+07	2.07569e+07	2.04256e+07	1.9913e+07	1.73252e+07	2.09058e+07	1.68604e+07	1.72382e+07	1.97115e+07	1.60317e+07	2.47432e+07	1.87978e+07	1.56604e+07	2.29955e+07	1.87675e+07	2.46595e+07	7.85575e+06	2.04128e+07	2.53659e+07	1.57083e+07	1.92769e+07	2.55271e+07	1.96196e+07	1.81013e+07	2.05259e+07
Com_1286_neg	Threonine	C4 H9 N O3	119.059	1.325	118.051	Full match	Full match	Full match	Organic acids and derivatives	Carboxylic acids and derivatives	Amino acids, peptides, and analogues	D-alpha-amino acids	5.35825e+06	4.72904e+06	4.26895e+06	5.37635e+06	4.28412e+06	5.19492e+06	3.05553e+07	2.22911e+07	2.46203e+07	2.62311e+07	2.08812e+07	1.85084e+07	9.29424e+06	8.75813e+06	1.18496e+07	1.1348e+07	1.16322e+07	1.27602e+07	2.04612e+07	4.33795e+07	1.60384e+07	3.17268e+07	4.17678e+07	5.17673e+07	1.66637e+07	1.68643e+07	1.81827e+07
Com_3624_neg	Xanthurenic acid	C10 H7 N O4	205.038	5.558	204.031	Full match	Full match	Full match	Organoheterocyclic compounds	Quinolines and derivatives	Quinoline carboxylic acids	Quinoline carboxylic acids	336380	439503	596684	403420	328809	314943	419870	384363	275946	422367	348085	302724	5.3026e+06	5.88832e+06	6.47564e+06	2.96497e+06	3.44201e+06	2.74823e+06	9.51102e+06	6.7177e+06	7.34315e+06	4.86378e+06	8.56067e+06	8.3758e+06	2.1393e+06	1.79475e+06	2.34037e+06
Com_675_neg	L-Aspartic acid	C4 H7 N O4	133.038	1.544	132.031	Full match	Full match	Full match	Organic acids and derivatives	Carboxylic acids and derivatives	Amino acids, peptides, and analogues	Aspartic acid and derivatives	3.32957e+07	3.85043e+07	5.94945e+07	9.47028e+07	6.10115e+07	1.00424e+08	2.11392e+07	2.54063e+07	3.77305e+07	2.72731e+07	1.99779e+07	1.97356e+07	7.18147e+06	8.85422e+06	9.56784e+06	8.86615e+06	8.32513e+06	6.80862e+06	7.53759e+06	1.47342e+07	1.74501e+07	1.21397e+07	1.3201e+07	1.31152e+07	2.19144e+07	2.1398e+07	2.48982e+07
Com_1073_neg	Indole-3-pyruvic acid	C11 H9 N O3	203.059	5.629	202.052	Full match	Full match	No results	Organoheterocyclic compounds	Indoles and derivatives	Indolyl carboxylic acids and derivatives	Indolyl carboxylic acids and derivatives	1.28472e+06	1.83029e+06	1.16431e+06	1.15416e+06	775290	894069	4.99199e+06	4.07511e+06	1.71287e+06	7.04153e+06	4.48931e+06	1.93634e+06	4.84669e+06	4.98713e+06	6.07253e+06	2.47687e+06	4.49644e+06	3.99348e+07	1.79923e+06	754923	689270	544353	641788	1.06575e+06	2.23241e+06	2.85574e+06	2.54337e+06
Com_3549_neg	L-Histidine	C6 H9 N3 O2	155.07	1.272	154.063	Full match	Full match	Full match	Organic acids and derivatives	Carboxylic acids and derivatives	Amino acids, peptides, and analogues	Histidine and derivatives	1.51106e+06	1.16556e+06	1.49905e+06	1.34637e+06	1.09727e+06	1.05359e+06	5.26946e+06	1.29826e+06	934036	1.184e+06	725814	1.0334e+06	343836	349067	351478	353030	393158	250738	1.91005e+06	8.71222e+06	1.15194e+07	3.38255e+06	5.68691e+06	7.94022e+06	1.795e+06	1.87703e+06	2.14308e+06
Com_446_neg	N-Acetyl-DL-glutamic acid	C7 H11 N O5	189.064	2.104	188.057	Full match	Full match	Full match	Organic acids and derivatives	Carboxylic acids and derivatives	Amino acids, peptides, and analogues	Glutamic acid and derivatives	1.57346e+08	1.27345e+08	1.39738e+08	1.54576e+08	1.46806e+08	1.62409e+08	6.81842e+07	4.36944e+07	4.65524e+07	7.97144e+07	6.23461e+07	6.40295e+07	6.00758e+07	8.46844e+07	8.35409e+07	3.54607e+07	1.04626e+08	6.5623e+07	1.65576e+08	6.37592e+07	9.81215e+07	9.46905e+07	7.43479e+07	1.29247e+08	8.45382e+07	9.55212e+07	9.1282e+07
Com_74_neg	D-(-)-Quinic acid	C7 H12 O6	192.064	1.373	191.057	Full match	Full match	Full match	Organic oxygen compounds	Organooxygen compounds	Alcohols and polyols	Quinic acids and derivatives	7.09538e+08	5.41104e+08	4.05446e+08	4.38743e+08	3.72466e+08	4.85537e+08	2.07739e+07	2.15108e+07	8.08552e+06	1.21783e+07	2.63338e+07	1.55836e+07	3.6099e+07	3.3779e+07	4.33191e+07	3.32782e+07	1.94413e+07	1.88274e+07	8.37114e+07	8.75022e+08	9.56915e+08	6.41417e+08	1.51072e+09	1.50165e+09	3.62991e+08	3.40763e+08	3.53659e+08
Com_22_neg	UDP-N-acetylglucosamine	C17 H27 N3 O17 P2	607.084	1.521	606.077	Full match	Full match	Full match	Nucleosides, nucleotides, and analogues	Pyrimidine nucleotides	Pyrimidine nucleotide sugars	Pyrimidine nucleotide sugars	2.42728e+08	2.3968e+08	1.86848e+08	2.24685e+08	1.58043e+08	1.35426e+08	1.54047e+09	1.2113e+09	1.38511e+09	1.17406e+09	8.89468e+08	1.00604e+09	1.51104e+09	2.81112e+09	1.89264e+09	7.5003e+08	6.47135e+08	1.10782e+09	2.71804e+09	4.82729e+08	4.3915e+08	1.60216e+09	3.86307e+08	5.11449e+08	8.80206e+08	8.45959e+08	8.25095e+08
Com_1292_neg	3-Methyladipic acid	C7 H12 O4	160.074	5.518	159.067	Full match	Full match	Full match	Lipids and lipid-like molecules	Fatty Acyls	Fatty acids and conjugates	Medium-chain fatty acids	6.2726e+06	6.55453e+06	8.0905e+06	6.13178e+06	6.91242e+06	7.39615e+06	2.18989e+07	1.47779e+07	1.41454e+07	1.22257e+07	1.48334e+07	1.66886e+07	3.57058e+07	2.18563e+07	2.3557e+07	2.88615e+07	1.87757e+07	2.68341e+07	1.64095e+07	1.68953e+07	1.16129e+07	1.35579e+07	1.28953e+07	1.65224e+07	1.41667e+07	1.40949e+07	1.5885e+07
Com_10_neg	2-Oxoglutaric acid	C5 H6 O5	146.022	1.744	145.015	No results	Full match	Full match	Organic acids and derivatives	Keto acids and derivatives	Gamma-keto acids and derivatives	Gamma-keto acids and derivatives	6.16982e+08	1.04355e+09	5.41892e+08	8.2407e+08	9.4458e+08	8.5359e+08	2.304e+09	3.07499e+09	2.33746e+09	3.16154e+09	3.15833e+09	3.14437e+09	3.4377e+09	4.92025e+09	5.12568e+09	4.84311e+09	4.2618e+09	6.51828e+09	1.64829e+09	1.25638e+09	1.44419e+09	2.17917e+09	1.23463e+09	1.36354e+09	2.72091e+09	3.12825e+09	2.85449e+09
Com_16_neg	LPA 18:2	C21 H39 O7 P	434.245	10.29	433.238	No results	Full match	No results	Lipids and lipid-like molecules	Glycerophospholipids	Glycerophosphates	1,2-diacylglycerol-3-phosphates	3.98705e+08	1.68882e+09	1.63005e+08	1.67509e+09	2.12972e+09	4.45662e+08	5.8519e+08	4.98061e+08	2.66404e+08	1.61059e+08	3.82407e+08	3.65265e+08	5.17055e+08	5.6608e+08	7.29371e+08	3.63193e+08	8.54984e+08	5.68317e+08	3.41747e+09	4.98999e+09	3.01704e+09	3.21661e+09	5.74621e+09	1.85541e+09	2.08518e+09	1.42291e+09	1.29848e+09
Com_18_neg	4-Methyl-2-Oxopentanoic Acid	C6 H10 O3	130.063	5.594	129.056	No results	No results	Full match					9.45936e+08	1.36949e+09	5.94161e+08	7.65535e+08	4.79106e+08	7.99965e+08	1.08175e+09	1.04741e+09	6.66452e+08	2.62519e+09	1.62849e+09	8.24689e+08	1.35331e+09	1.14029e+09	1.59551e+09	6.23587e+08	1.54662e+09	3.36342e+09	8.39371e+08	1.05751e+09	5.56033e+08	6.43164e+08	7.13679e+08	7.31536e+08	8.87039e+08	1.10538e+09	1.17945e+09
Com_38_neg	5,6-Dihydroxyindole-2-Carboxylic Acid	C9 H7 N O4	193.038	5.425	192.031	No results	No results	Full match					9.14262e+06	4.42357e+06	3.28327e+06	3.41261e+06	2.7699e+06	2.51835e+06	3.91391e+06	2.63612e+06	1.90855e+06	1.88835e+06	3.98503e+06	2.43866e+06	5.10285e+08	8.06836e+08	5.752e+08	4.63182e+08	3.4493e+08	2.77913e+07	2.34344e+09	9.85951e+08	1.86109e+09	1.17481e+09	8.77566e+08	1.11867e+09	2.03669e+08	2.07882e+08	1.93583e+08
Com_54_neg	trans-2-Butene-1,4-dicarboxylic Acid	C6 H8 O4	144.043	1.921	143.035	No results	No results	Full match					8.24188e+08	6.80109e+08	8.74753e+08	6.03814e+08	5.40039e+08	7.91046e+08	2.05928e+08	2.54691e+08	2.61403e+08	3.03617e+08	3.56559e+08	3.55978e+08	3.76355e+08	9.886e+08	7.95078e+08	1.22991e+09	9.37258e+08	8.94648e+08	6.00764e+08	3.18308e+08	4.7002e+08	4.72179e+08	3.77714e+08	8.56077e+08	5.42307e+08	7.24858e+08	6.41914e+08
Com_55_neg	L-Glutamate	C5 H9 N O4	147.054	2.116	146.046	No results	No results	Full match	Organic acids and derivatives	Carboxylic acids and derivatives	Amino acids, peptides, and analogues	Glutamic acid and derivatives	1.16918e+09	1.80096e+09	1.65614e+09	1.78192e+09	1.40243e+09	1.65382e+09	5.67247e+07	4.15678e+07	5.07201e+07	3.7153e+07	4.24925e+07	4.04413e+07	4.10291e+07	3.864e+07	3.86962e+07	3.81198e+07	3.76043e+07	2.50897e+07	7.84784e+07	1.16893e+08	1.13241e+08	8.45067e+07	1.07756e+08	1.08047e+08	1.39677e+08	1.59068e+08	1.77916e+08
Com_71_neg	(+/-)9-HpODE	C18 H32 O4	312.231	7.413	311.223	Full match	Partial match	Full match	Lipids and lipid-like molecules	Fatty Acyls	Lineolic acids and derivatives	Lineolic acids and derivatives	4.25548e+08	8.62847e+08	1.37105e+09	9.61019e+08	7.67667e+08	1.31633e+09	1.97707e+08	2.22123e+08	1.80768e+08	2.42527e+08	1.17295e+08	1.0184e+08	8.77679e+07	5.02728e+07	1.07688e+08	6.83361e+07	7.11312e+07	5.69719e+07	1.13928e+08	1.33874e+08	1.43888e+08	8.44214e+07	1.25566e+08	1.17215e+08	4.76537e+08	4.86867e+08	3.30977e+08
Com_77_neg	LPC 18:2	C26 H50 N O7 P	565.34	9.033	564.333	No results	Invalid mass	No results	Lipids and lipid-like molecules	Glycerophospholipids	Glycerophosphocholines	Phosphocholines	4.93251e+07	1.4584e+08	1.29956e+08	1.51088e+08	4.04349e+07	2.0767e+07	1.04762e+09	1.29262e+09	6.48127e+08	6.1102e+08	1.02359e+09	8.42944e+08	3.99639e+08	3.28016e+08	5.1216e+08	4.10953e+08	5.14155e+08	4.24352e+08	3.61402e+07	9.32223e+06	2.35712e+07	9.30224e+08	9.65974e+06	9.0658e+06	3.92273e+08	3.56667e+08	3.22161e+08
Com_80_neg	δ-Ribono-1,4-lactone	C5 H8 O5	148.038	1.994	147.03	Full match	Not the top hit	Full match	Organic oxygen compounds	Organooxygen compounds	Carbohydrates and carbohydrate conjugates	Pentoses	1.8594e+08	1.9221e+08	1.77989e+08	1.87848e+08	1.0882e+08	2.04494e+08	2.78425e+08	3.23325e+08	2.58867e+08	3.22212e+08	3.57121e+08	3.35023e+08	5.89388e+08	8.17323e+08	6.96528e+08	8.85885e+08	5.57217e+08	8.61756e+08	5.0076e+08	3.69038e+08	3.79949e+08	4.61738e+08	3.42226e+08	5.21279e+08	3.85712e+08	4.1607e+08	4.50327e+08
Com_90_neg	Erythronolactone	C4 H6 O4	118.027	2.565	117.02	No results	Full match	Full match	Organoheterocyclic compounds	Lactones	Gamma butyrolactones	Gamma butyrolactones	5.93894e+08	7.35571e+08	8.29912e+08	1.06948e+09	7.36601e+08	1.09128e+09	1.44172e+08	2.5387e+08	2.40998e+08	3.36548e+08	2.67725e+08	2.02988e+08	4.11182e+08	7.12808e+08	2.68452e+08	3.80013e+08	5.03461e+08	2.99702e+08	8.87302e+08	9.324e+08	8.32267e+08	7.77844e+08	9.27834e+08	1.05265e+09	4.73964e+08	5.4014e+08	5.87652e+08
Com_94_neg	D-Ribose	C5 H10 O5	150.053	1.563	195.052	No results	No results	Full match	Organic oxygen compounds	Organooxygen compounds	Carbohydrates and carbohydrate conjugates	Pentoses	3.7267e+08	2.85949e+08	3.4095e+08	2.42265e+08	2.23212e+08	4.16136e+08	2.49111e+08	1.38268e+08	1.30597e+08	1.65576e+08	1.70904e+08	1.31028e+08	2.12841e+08	1.58597e+08	1.14584e+08	1.25785e+08	1.03072e+08	1.05229e+08	1.57803e+08	1.0877e+09	6.69109e+08	8.12329e+08	1.19431e+09	1.0737e+09	3.37049e+08	3.46681e+08	2.88111e+08
Com_96_neg	3-Methylglutaric acid	C6 H10 O4	146.058	3.803	145.051	Full match	Not the top hit	Full match	Lipids and lipid-like molecules	Fatty Acyls	Fatty acids and conjugates	Methyl-branched fatty acids	7.86502e+07	6.69415e+07	5.449e+07	7.70162e+07	5.9569e+07	6.12294e+07	6.49444e+08	2.29434e+08	8.95407e+07	1.03535e+08	1.05245e+08	1.01929e+08	4.80744e+08	3.79851e+08	7.75697e+08	4.12876e+08	6.64435e+08	2.10367e+08	8.31653e+08	1.37414e+08	1.32028e+08	4.49452e+08	2.01008e+08	2.25325e+08	2.28214e+08	2.37888e+08	2.60769e+08
Com_99_neg	Piceatannol	C14 H12 O4	244.07	2.263	243.063	No results	Invalid mass	No match	Phenylpropanoids and polyketides	Stilbenes	Not available	Stilbenes	1.00829e+09	8.58626e+08	9.98731e+08	9.59529e+08	8.02959e+08	1.02026e+09	1.44623e+08	2.3663e+08	2.56588e+08	2.26523e+08	2.1735e+08	2.02523e+08	1.4955e+08	1.99376e+08	1.86638e+08	1.84064e+08	2.111e+08	1.95399e+08	1.65916e+08	1.80053e+08	1.77938e+08	1.27258e+08	1.44827e+08	1.93043e+08	3.02565e+08	2.86166e+08	3.03027e+08
Com_100_neg	2-{2-oxo-2-[(2-oxo-3-azepanyl)amino]ethoxy}acetic acid	C10 H16 N2 O5	244.107	1.383	243.099	Full match	No results	No results					6.75878e+08	6.82659e+08	1.04705e+09	5.96056e+08	5.8301e+08	6.24545e+08	8.8625e+07	6.82877e+07	6.10178e+07	4.525e+07	6.74116e+07	5.77554e+07	8.1931e+07	7.53926e+07	5.18396e+07	1.59733e+08	4.87126e+07	5.4617e+07	1.62521e+08	2.24742e+08	1.3943e+08	9.54692e+07	1.55209e+08	1.34467e+08	1.71512e+08	1.45018e+08	1.84165e+08
Com_132_neg	D-(+)-Glucose	C6 H12 O6	226.07	1.604	225.063	Invalid mass	Invalid mass	No results	Organic oxygen compounds	Organooxygen compounds	Carbohydrates and carbohydrate conjugates	Hexoses	9.09929e+08	7.64542e+08	7.46297e+08	5.7332e+08	7.47734e+08	7.51343e+08	2.99306e+08	3.15865e+08	2.16125e+08	2.25467e+08	2.22103e+08	1.76179e+08	3.25478e+08	5.43599e+08	4.91351e+08	2.2357e+08	3.34872e+08	4.16811e+08	2.79313e+08	2.68937e+08	3.53138e+08	2.9557e+08	4.00606e+08	3.20207e+08	3.75263e+08	6.51256e+08	3.85904e+08
Com_169_neg	Levulinic acid	C5 H8 O3	116.048	1.888	115.041	No results	Full match	Full match	Organic acids and derivatives	Keto acids and derivatives	Gamma-keto acids and derivatives	Gamma-keto acids and derivatives	1.84825e+08	2.10639e+08	2.08898e+08	2.26739e+08	1.9514e+08	2.38545e+08	9.11462e+07	9.87885e+07	1.2075e+08	1.05849e+08	1.19369e+08	1.06428e+08	1.39719e+08	4.57814e+08	1.9606e+08	1.62545e+08	1.94019e+08	1.92354e+08	1.28388e+08	7.9842e+07	8.94996e+07	9.36004e+07	7.88201e+07	1.03325e+08	1.35877e+08	1.49254e+08	1.07054e+08
Com_182_neg	Homovanillic acid	C9 H10 O4	182.059	5.633	181.052	No results	No results	Full match	Benzenoids	Phenols	Methoxyphenols	Methoxyphenols	1.13764e+08	1.59685e+08	6.95444e+07	1.09383e+08	4.79766e+07	6.8892e+07	1.38339e+08	1.3689e+08	6.96842e+07	3.32839e+08	1.89426e+08	7.88481e+07	1.28787e+08	1.03465e+08	1.55859e+08	4.22503e+07	1.10333e+08	4.03842e+08	2.52268e+07	1.77787e+07	1.04463e+07	1.19042e+07	1.17979e+07	1.98924e+07	8.61429e+07	1.11983e+08	1.0499e+08
Com_227_neg	2-Keto-4-methylthiobutyric acid	C5 H8 O3 S	148.02	4.934	147.013	Full match	No results	No results	Lipids and lipid-like molecules	Fatty Acyls	Fatty acids and conjugates	Thia fatty acids	8.31504e+07	1.24149e+08	7.17289e+07	9.77782e+07	5.97028e+07	5.77409e+07	1.45795e+08	1.63231e+08	1.2448e+08	4.09783e+08	2.24554e+08	1.33428e+08	9.36288e+07	1.13541e+08	9.03451e+07	6.33083e+07	1.05119e+08	1.3377e+08	6.55873e+06	3.67844e+06	1.79065e+06	1.22228e+06	1.71878e+06	8.47403e+06	1.0329e+08	9.6467e+07	1.41305e+08
Com_228_neg	Cytidine	C9 H13 N3 O5	243.088	1.343	242.081	Invalid mass	No results	No results	Nucleosides, nucleotides, and analogues	Pyrimidine nucleosides	Not available	Pyrimidine nucleosides	2.67962e+06	2.0488e+07	1.4323e+07	1.69676e+07	1.44248e+07	1.47436e+07	8.98846e+07	6.58944e+07	8.18232e+07	4.08913e+08	6.36713e+07	6.38203e+07	2.1274e+07	1.68533e+07	1.94327e+07	1.66981e+07	1.81606e+07	1.47547e+07	3.16622e+07	3.28857e+07	2.39765e+07	1.86569e+07	2.88292e+07	2.64076e+07	2.78671e+07	2.77965e+07	2.80829e+07
Com_236_neg	Succinic semialdehyde	C4 H6 O3	102.032	2.017	147.03	Full match	No results	Full match	Lipids and lipid-like molecules	Fatty Acyls	Fatty acids and conjugates	Straight chain fatty acids	1.42811e+08	1.716e+08	1.47581e+08	1.67379e+08	1.63822e+08	1.43304e+08	1.45176e+08	1.70646e+08	1.57899e+08	1.78919e+08	1.82388e+08	1.96268e+08	2.49308e+08	1.82332e+08	2.79481e+08	2.92755e+08	2.39055e+08	2.87034e+08	2.22782e+08	1.99792e+08	1.66407e+08	1.92738e+08	1.7881e+08	2.97901e+08	1.89742e+08	2.35268e+08	2.30335e+08
Com_255_neg	Elaidic acid	C18 H34 O2	282.257	10.55	281.25	Full match	No results	No results	Lipids and lipid-like molecules	Fatty Acyls	Fatty acids and conjugates	Long-chain fatty acids	3.12409e+08	2.8886e+08	3.1739e+08	5.64849e+07	3.26155e+07	2.18565e+07	2.63936e+08	3.27582e+08	3.15307e+08	3.31491e+08	1.70334e+08	2.10105e+08	1.97876e+08	4.85877e+07	9.92151e+07	7.10776e+07	1.03858e+08	9.83005e+07	1.93325e+08	2.96955e+08	4.06896e+08	4.04149e+08	2.66826e+08	7.44965e+07	3.00124e+08	2.45387e+08	2.36589e+08
Com_260_neg	4-Oxoproline	C5 H7 N O3	129.043	1.6	128.036	Full match	No results	Full match	Organic acids and derivatives	Carboxylic acids and derivatives	Amino acids, peptides, and analogues	Proline and derivatives	4.20973e+08	3.9903e+08	3.38926e+08	4.25932e+08	2.47999e+08	3.49318e+08	2.6024e+07	2.41296e+07	2.5833e+07	2.15753e+07	2.41353e+07	1.92612e+07	4.13858e+07	3.22957e+07	3.4856e+07	3.55583e+07	2.70528e+07	1.7821e+07	5.04384e+07	6.85609e+07	5.43858e+07	5.56332e+07	6.16073e+07	5.74531e+07	8.75169e+07	8.98933e+07	9.38565e+07
Com_265_neg	16-Hydroxyhexadecanoic acid	C16 H32 O3	254.225	9.718	253.218	Invalid mass	No results	No match	Lipids and lipid-like molecules	Fatty Acyls	Fatty acids and conjugates	Long-chain fatty acids	3.35343e+07	2.45691e+07	2.16115e+07	8.36024e+06	6.87604e+06	3.69675e+06	4.1682e+08	1.67147e+08	1.92224e+08	2.27482e+08	2.03453e+08	1.8409e+08	9.41478e+07	4.05932e+07	4.88442e+07	3.1703e+07	5.72205e+07	5.74588e+07	5.87787e+07	7.7524e+07	1.06346e+08	6.76274e+07	7.52868e+07	2.98588e+07	9.90613e+07	8.09265e+07	7.29942e+07
Com_267_neg	Citramalic acid	C5 H8 O5	148.038	1.479	147.03	No results	Full match	Full match	Lipids and lipid-like molecules	Fatty Acyls	Fatty acids and conjugates	Hydroxy fatty acids	4.93362e+07	6.97614e+07	4.23135e+07	6.515e+07	5.48012e+07	5.88566e+07	1.37069e+08	1.56509e+08	1.49646e+08	1.33551e+08	1.83467e+08	1.39591e+08	2.49152e+08	2.02711e+08	2.37931e+08	2.2687e+08	1.81502e+08	2.69808e+08	1.31913e+08	8.69803e+07	6.96484e+07	9.04823e+07	1.21907e+08	1.35347e+08	1.31212e+08	1.52921e+08	1.36703e+08
Com_271_neg	Kojic acid	C6 H6 O4	142.027	1.915	141.02	No results	No results	Full match	Organoheterocyclic compounds	Pyrans	Pyranones and derivatives	Pyranones and derivatives	2.46296e+08	2.50655e+08	3.02206e+08	2.61358e+08	2.03139e+08	2.75765e+08	6.92354e+07	9.5163e+07	7.80802e+07	9.08387e+07	1.10154e+08	1.02102e+08	1.97902e+08	2.03784e+08	2.71246e+08	2.20217e+08	2.54379e+08	2.35392e+08	2.30874e+08	1.15522e+08	1.82609e+08	1.71672e+08	1.32038e+08	1.11584e+08	1.79124e+08	1.2408e+08	1.87815e+08
Com_272_neg	LPC 16:0	C24 H50 N O7 P	541.34	9.35	540.333	No results	Invalid mass	No results	Lipids and lipid-like molecules	Glycerophospholipids	Glycerophosphocholines	Phosphocholines	1.00081e+06	5.22479e+06	6.62364e+06	1.4708e+07	716943	185971	3.26756e+08	3.6008e+08	1.71385e+08	1.44425e+08	2.8172e+08	2.20922e+08	6.79351e+07	3.85134e+07	7.1724e+07	5.77613e+07	9.74686e+07	3.79444e+07	2.22867e+06	681247	2.02953e+06	1.8032e+08	1.23122e+06	504968	6.86201e+07	5.81228e+07	3.68173e+07
Com_343_neg	(+/-)9,10-dihydroxy-12Z-octadecenoic acid	C18 H34 O4	314.247	7.435	313.239	Full match	Partial match	Full match	Lipids and lipid-like molecules	Fatty Acyls	Fatty acids and conjugates	Long-chain fatty acids	1.15486e+08	7.58224e+07	6.59255e+07	5.47251e+07	5.31586e+07	7.33743e+07	1.57033e+08	8.61465e+07	5.89141e+07	1.32739e+08	2.19597e+08	4.94086e+07	5.2182e+07	1.83629e+07	3.35731e+07	6.18968e+07	7.62462e+07	9.03368e+07	8.47248e+07	1.4748e+08	1.19277e+08	6.17877e+07	1.39527e+08	6.39651e+07	8.83997e+07	8.1229e+07	8.80027e+07
Com_355_neg	2,3-Dinor prostaglandin E1	C18 H30 O5	308.2	7.244	307.193	Invalid mass	No results	No results	Lipids and lipid-like molecules	Fatty Acyls	Eicosanoids	Prostaglandins and related compounds	2.58693e+08	1.87419e+08	1.50993e+08	1.35768e+08	1.26711e+08	1.44235e+08	1.2356e+07	2.64902e+07	2.81113e+07	2.92898e+07	5.01691e+07	1.71846e+07	2.16907e+06	2.04725e+06	1.76284e+06	1.51064e+06	1.12701e+06	985295	2.71664e+06	4.75803e+06	3.57481e+06	3.0108e+06	2.56266e+06	3.06477e+06	4.57177e+07	4.26043e+07	3.48646e+07
Com_378_neg	N-acetyl-D-glucosamine	C8 H15 N O6	221.091	1.356	220.083	No results	No results	Full match	Organic oxygen compounds	Organooxygen compounds	Carbohydrates and carbohydrate conjugates	Acylaminosugars	9.06961e+07	6.45873e+07	7.93899e+07	8.17155e+07	7.56175e+07	7.13339e+07	1.1506e+08	1.05034e+08	1.01298e+08	1.3855e+08	1.57593e+08	1.91329e+08	3.8518e+07	3.84687e+07	4.14455e+07	5.17984e+07	3.62002e+07	7.59143e+07	3.851e+07	3.09945e+07	2.06519e+07	1.712e+07	2.82808e+07	2.03459e+07	4.61118e+07	4.98495e+07	5.96815e+07
Com_421_neg	LPA 16:0	C19 H39 O7 P	410.245	11.812	409.238	No results	Full match	Full match	Lipids and lipid-like molecules	Glycerophospholipids	Glycerophosphates	1,2-diacylglycerol-3-phosphates	3.95315e+06	2.62158e+06	1.9761e+06	1.50177e+06	1.16153e+06	699929	2.06855e+08	1.25112e+08	5.29586e+07	3.61025e+07	4.43701e+07	3.53483e+07	1.97995e+07	2.21993e+07	2.88923e+07	2.4419e+07	5.65241e+07	1.85457e+07	3.84237e+07	2.35073e+07	8.14071e+07	5.87492e+07	2.91036e+07	4.29893e+06	5.256e+06	6.18841e+06	4.92045e+06
Com_431_neg	Glu-Glu	C10 H16 N2 O7	276.097	1.399	275.089	No results	No results	Full match	Organic acids and derivatives	Carboxylic acids and derivatives	Amino acids, peptides, and analogues	Dipeptides	7.93138e+07	1.05746e+08	1.81913e+08	9.24145e+07	6.76666e+07	8.03077e+07	1.77921e+07	1.57209e+07	9.80363e+06	1.27975e+07	4.37716e+06	1.27367e+07	3.43676e+07	2.67172e+07	3.3092e+07	1.98686e+07	1.84458e+07	1.66156e+07	3.76385e+07	6.40811e+07	5.00061e+07	4.65897e+07	5.88789e+07	4.1148e+07	2.94279e+07	3.16166e+07	3.91287e+07
Com_437_neg	L-Hydroxyproline	C5 H9 N O3	131.059	2.077	130.051	No results	No results	Full match	Organic acids and derivatives	Carboxylic acids and derivatives	Amino acids, peptides, and analogues	Proline and derivatives	1.94629e+08	1.54843e+08	1.04696e+08	1.13719e+08	9.9935e+07	1.39413e+08	1.48779e+07	1.23186e+07	1.12028e+07	1.156e+07	1.11041e+07	1.15194e+07	1.28299e+07	8.95637e+06	9.04118e+06	9.84023e+06	9.95898e+06	6.75055e+06	1.71212e+07	1.82658e+07	1.52464e+07	1.47703e+07	1.48026e+07	1.76552e+07	2.71308e+07	2.68737e+07	3.20802e+07
Com_460_neg	2-Oxobutyric acid	C4 H6 O3	102.032	1.491	147.031	Invalid mass	No results	No results	Organic acids and derivatives	Keto acids and derivatives	Short-chain keto acids and derivatives	Short-chain keto acids and derivatives	2.79442e+07	5.01793e+07	3.15388e+07	3.39061e+07	4.79645e+07	4.90798e+07	6.4495e+07	8.36874e+07	8.18935e+07	7.06743e+07	8.83717e+07	8.09847e+07	9.3639e+07	1.07601e+08	1.2233e+08	9.0152e+07	9.05309e+07	9.48785e+07	9.34244e+07	5.50517e+07	5.28297e+07	5.65119e+07	6.35709e+07	7.28034e+07	6.34374e+07	7.70255e+07	8.57478e+07
Com_465_neg	2-Methylglutaric acid	C6 H10 O4	146.058	3.401	145.051	Full match	No results	Full match	Lipids and lipid-like molecules	Fatty Acyls	Fatty acids and conjugates	Methyl-branched fatty acids	1.46887e+07	1.26148e+07	1.02856e+07	1.43921e+07	1.10346e+07	1.11019e+07	9.24449e+07	4.25232e+07	1.55579e+07	1.72691e+07	1.86898e+07	1.86248e+07	9.35917e+07	6.47165e+07	1.20783e+08	6.23742e+07	1.18021e+08	5.30301e+07	1.32654e+08	2.43377e+07	2.1204e+07	7.57805e+07	4.51402e+07	3.97513e+07	3.80188e+07	4.19198e+07	4.77365e+07
Com_467_neg	cis,cis-Muconic acid	C6 H6 O4	142.027	4.76	141.02	Full match	No results	Full match	Lipids and lipid-like molecules	Fatty Acyls	Fatty acids and conjugates	Medium-chain fatty acids	2.90302e+07	2.7754e+07	2.85266e+07	3.08719e+07	2.68427e+07	2.97642e+07	3.97393e+07	5.19713e+07	5.4557e+07	6.25554e+07	4.65155e+07	3.13074e+07	4.42333e+07	6.93073e+07	1.19653e+08	4.88036e+07	1.1348e+08	6.27849e+07	8.44954e+07	3.18575e+07	3.57871e+07	4.39164e+07	4.8473e+07	5.46935e+07	4.39516e+07	4.65527e+07	5.37829e+07
Com_474_neg	L-Ascorbate	C6 H8 O6	176.033	1.84	175.025	No results	No results	Full match	Organoheterocyclic compounds	Dihydrofurans	Furanones	Butenolides	2.59625e+07	1.79759e+07	2.69533e+07	2.16704e+07	1.92895e+07	2.87242e+07	1.43467e+07	1.48393e+07	1.00671e+07	2.07424e+07	2.37412e+07	1.84029e+07	4.61558e+07	5.40231e+07	5.60697e+07	4.61736e+07	6.57469e+07	3.95007e+07	8.87007e+07	7.81224e+07	1.79536e+08	5.71611e+07	3.31522e+07	1.19327e+08	3.52283e+07	6.791e+07	6.73749e+07
Com_491_neg	3,8,9-trihydroxy-10-propyl-3,4,5,8,9,10-hexahydro-2H-oxecin-2-one	C12 H20 O5	244.132	5.948	243.125	Full match	No results	No results					8.94477e+07	7.48414e+07	1.52465e+08	9.66698e+07	8.8717e+07	1.31848e+08	9.41115e+06	5.08467e+06	4.013e+06	7.86054e+06	5.38453e+06	5.59097e+06	6.63805e+06	8.92666e+06	7.3893e+06	5.79912e+06	7.68887e+06	7.68934e+06	6.29771e+06	1.49841e+07	1.17643e+07	1.5587e+07	1.36046e+07	1.39896e+07	3.74816e+07	4.19129e+07	4.02849e+07
Com_492_neg	isoleucine	C6 H13 N O2	131.095	3.373	130.088	No results	No results	Full match	Organic acids and derivatives	Carboxylic acids and derivatives	Amino acids, peptides, and analogues	Isoleucine and derivatives	8.46116e+07	9.06758e+07	8.8874e+07	9.68572e+07	9.19456e+07	9.02245e+07	1.36765e+08	1.22558e+08	1.37997e+08	1.40205e+08	1.26711e+08	1.1333e+08	2.97614e+07	2.39099e+07	2.25396e+07	3.33401e+07	3.12361e+07	1.75217e+07	8.22801e+07	1.25453e+08	1.03801e+08	7.65896e+07	8.31134e+07	8.76575e+07	7.80871e+07	7.94574e+07	8.60044e+07
Com_497_neg	Levodopa	C9 H11 N O4	197.07	4.992	196.062	No results	No results	Full match					1.72273e+07	1.22964e+07	1.34639e+07	9.80864e+06	1.03856e+07	9.89619e+06	4.15593e+07	3.40879e+07	4.90007e+07	4.80234e+07	4.94593e+07	5.85559e+07	1.08942e+08	8.47467e+07	1.09476e+08	8.29159e+07	9.3827e+07	5.73875e+07	5.2129e+07	1.68702e+07	2.03038e+07	2.72701e+07	2.83764e+07	3.24367e+07	3.95408e+07	3.96028e+07	4.87495e+07
Com_512_neg	7-Methylxanthine	C6 H6 N4 O2	166.048	1.531	165.041	Full match	No results	Not the top hit	Organoheterocyclic compounds	Imidazopyrimidines	Purines and purine derivatives	Xanthines	3.65801e+07	4.523e+07	3.93162e+07	4.27023e+07	4.7937e+07	4.96914e+07	6.33506e+07	5.91225e+07	7.62358e+07	6.15157e+07	6.75338e+07	5.8774e+07	8.26308e+07	9.14537e+07	1.04715e+08	7.79332e+07	6.89686e+07	8.18493e+07	7.69049e+07	4.04282e+07	3.83022e+07	4.38976e+07	5.00228e+07	6.13886e+07	6.74543e+07	6.722e+07	7.30217e+07
Com_606_neg	Bisphenol A	C15 H16 O2	228.112	5.259	227.105	Invalid mass	No results	No results	Benzenoids	Benzene and substituted derivatives	Diphenylmethanes	Bisphenols	1.14613e+08	1.06609e+08	9.506e+07	1.12327e+08	1.21165e+08	1.00914e+08	2.41451e+06	2.26671e+06	2.5504e+06	2.94774e+06	2.6938e+06	1.26959e+06	501086	280890	589717	354527	237391	201397	652524	2.14504e+06	1.98644e+06	1.34679e+06	2.1077e+06	1.42983e+06	3.20971e+07	3.65428e+07	3.49328e+07
Com_626_neg	(±)9(10)-DiHOME	C18 H34 O4	314.247	6.863	313.24	Full match	Partial match	Full match					9.83131e+07	1.15803e+08	5.87839e+07	4.48158e+07	4.19859e+07	4.79044e+07	2.74776e+06	1.31172e+07	1.00189e+07	1.49784e+07	8.54711e+06	2.05705e+07	1.81434e+07	7.3234e+06	1.92006e+07	2.68249e+07	4.06208e+06	1.28236e+06	3.09041e+07	5.8591e+07	2.35969e+07	2.29612e+07	1.90386e+07	2.09796e+07	2.89948e+07	3.11771e+07	3.09906e+07
Com_631_neg	D-2-Aminoadipic acid	C6 H11 N O4	161.069	2.076	160.062	No results	No results	Full match	Organic acids and derivatives	Carboxylic acids and derivatives	Amino acids, peptides, and analogues	Alpha amino acids and derivatives	9.40183e+07	8.65857e+07	8.25473e+07	8.89264e+07	9.87296e+07	1.08376e+08	1.07496e+07	9.1315e+06	9.2711e+06	9.4819e+06	9.5829e+06	1.10214e+07	1.69668e+07	1.75603e+07	1.53455e+07	1.30874e+07	1.95542e+07	1.39985e+07	1.57352e+07	1.407e+07	1.57255e+07	1.33125e+07	1.3832e+07	1.61284e+07	1.88102e+07	1.88966e+07	1.81081e+07
Com_645_neg	Gibberellic acid	C19 H22 O6	346.139	4.955	345.131	Invalid mass	Invalid mass	No results	Lipids and lipid-like molecules	Prenol lipids	Diterpenoids	C19-gibberellin 6-carboxylic acids	1.22052e+07	1.73906e+07	2.12773e+07	1.8318e+07	1.82862e+07	1.52403e+07	5.88122e+07	6.73379e+07	7.48151e+07	1.01101e+08	4.135e+07	8.1519e+07	2.7244e+07	5.04763e+07	3.71576e+07	2.26645e+07	5.16917e+07	3.267e+07	3.15279e+07	4.08132e+07	4.46701e+07	3.11831e+07	4.30939e+07	3.79695e+07	4.12442e+07	4.60908e+07	4.25401e+07
Com_699_neg	LPC 16:1	C24 H48 N O7 P	539.325	8.756	538.317	No results	Invalid mass	No results	Lipids and lipid-like molecules	Glycerophospholipids	Glycerophosphocholines	Phosphocholines	438003	1.20652e+06	963350	1.90375e+06	310950	153203	7.42421e+07	7.87003e+07	3.62606e+07	3.03874e+07	8.51474e+07	5.6815e+07	1.02459e+07	7.87707e+06	1.37219e+07	1.38322e+07	1.90377e+07	1.43989e+07	2.57048e+06	138910	1.71751e+06	2.70998e+07	179643	744803	1.29617e+07	1.07214e+07	8.69212e+06
Com_702_neg	(3R)-8-hydroxy-3-(4-methoxyphenyl)-3,4-dihydro-1H-2-benzopyran-1-one	C16 H14 O4	270.087	1.918	269.079	Invalid mass	No results	No results					9.11214e+06	1.492e+07	9.02518e+06	6.91771e+06	5.54489e+06	9.47562e+07	1.59262e+06	1.28407e+06	838709	881461	1.15987e+06	1.5398e+06	1.74865e+06	1.67704e+06	1.98935e+06	2.299e+06	3.40036e+06	1.2795e+06	3.85401e+06	6.06251e+06	4.2672e+06	4.28115e+06	4.56887e+06	3.89191e+06	3.60946e+06	3.53888e+06	3.45803e+06
Com_713_neg	FAHFA (18:2/20:4)	C38 H62 O4	582.465	9.995	581.457	No results	Full match	No results	Lipids and lipid-like molecules	Fatty Acyls	Fatty acids and conjugates	Fatty acids	5.19646e+07	4.95386e+07	4.10153e+07	1.51527e+07	1.23956e+07	4.63052e+06	9.77185e+07	9.39692e+07	6.31656e+07	6.38258e+07	4.90512e+07	5.81515e+07	4.63498e+07	3.50685e+07	3.91355e+07	3.46389e+07	3.81812e+07	3.76581e+07	4.79823e+07	6.58649e+07	4.39376e+07	6.38233e+07	5.72374e+07	2.63115e+07	6.13868e+07	5.06243e+07	4.39015e+07
Com_754_neg	LPC 18:1	C26 H52 N O7 P	567.356	9.356	566.349	No results	Invalid mass	No results	Lipids and lipid-like molecules	Glycerophospholipids	Glycerophosphocholines	Phosphocholines	1.65869e+07	2.00249e+07	1.88215e+07	1.23907e+07	8.45389e+06	4.05879e+06	3.03727e+06	4.82681e+06	4.16075e+06	4.17019e+06	6.39553e+06	6.8105e+06	7.12385e+07	4.732e+07	6.1463e+07	1.43005e+07	5.39756e+07	2.91089e+07	2.45509e+06	4.06087e+06	4.49027e+06	9.21915e+07	2.2852e+06	1.83937e+06	2.7586e+07	2.6223e+07	2.09608e+07
Com_758_neg	N-Acetyl-Asp-Glu	C11 H16 N2 O8	304.092	1.391	303.084	No results	No results	Full match	Organic acids and derivatives	Carboxylic acids and derivatives	Amino acids, peptides, and analogues	Dipeptides	4.68268e+07	9.14457e+07	5.09671e+07	5.00424e+07	4.81363e+07	3.65049e+07	7.24682e+06	8.3433e+06	7.61836e+06	4.96011e+06	6.56546e+06	6.31944e+06	1.76357e+07	8.50178e+06	1.37699e+07	1.19451e+07	5.79841e+06	3.83847e+06	2.26146e+07	7.28025e+07	3.27765e+07	2.05131e+07	7.54082e+07	2.47616e+07	1.74677e+07	2.04867e+07	1.87455e+07
Com_761_neg	LPS 18:2	C24 H44 N O9 P	521.278	9.538	520.271	No results	Full match	No results	Lipids and lipid-like molecules	Glycerophospholipids	Glycerophosphoserines	Phosphatidylserines	1.14458e+07	1.24378e+07	1.0213e+07	1.12999e+07	1.06015e+07	1.0479e+07	1.57463e+07	7.88679e+06	3.81998e+06	4.10989e+06	4.77372e+06	2.84768e+06	3.87802e+06	3.98984e+06	2.5592e+06	4.44038e+06	4.2988e+06	2.11419e+06	6.12103e+07	6.29717e+07	9.88095e+07	5.37296e+07	5.89504e+07	5.5899e+07	1.88556e+07	1.80439e+07	1.64508e+07
Com_779_neg	2,3-Dinor-8-epi-prostaglandin F2α	C18 H30 O5	326.21	7.086	325.203	Full match	No results	No results	Lipids and lipid-like molecules	Fatty Acyls	Eicosanoids	Prostaglandins and related compounds	2.32242e+07	3.73036e+07	8.63831e+07	2.59527e+07	2.30796e+07	3.81919e+07	6.20832e+06	1.17072e+07	8.4922e+06	2.49057e+07	1.1741e+07	6.47503e+06	1.68477e+06	1.07329e+06	1.03687e+06	1.11764e+06	871379	938971	2.77623e+06	5.81808e+06	4.03774e+06	2.86024e+06	3.14287e+06	3.3676e+06	1.18024e+07	1.29274e+07	1.21223e+07
Com_784_neg	Methyl alpha-D-glucopyranoside	C7 H14 O6	194.079	1.925	193.072	No results	No results	Full match					9.10826e+07	8.74866e+07	7.7453e+07	7.83564e+07	8.86145e+07	6.89618e+07	3.02561e+07	3.24397e+07	3.28203e+07	3.7225e+07	4.27873e+07	1.72908e+07	4.40187e+07	4.95453e+07	5.63303e+07	5.65129e+07	6.38603e+07	4.59334e+07	3.15457e+07	2.02321e+07	1.3671e+07	1.6905e+07	1.50211e+07	1.81726e+07	4.47798e+07	4.41229e+07	5.01635e+07
Com_785_neg	4- Carboxyphenylglycine	C9 H9 N O4	195.054	5.746	194.047	No results	Full match	No results	Organic acids and derivatives	Carboxylic acids and derivatives	Amino acids, peptides, and analogues	Alpha amino acids	564852	571739	735132	636831	397226	529179	655455	846340	519236	789773	677275	653047	1.39933e+07	9.4708e+06	9.42813e+06	4.81007e+06	3.88717e+06	1.96386e+06	7.76271e+07	9.52886e+07	7.40061e+07	5.34667e+07	5.96311e+07	9.67435e+07	1.04345e+07	1.07328e+07	1.20305e+07
Com_788_neg	1-Caffeoylquinic Acid	C16 H18 O9	354.094	1.536	353.087	No results	No results	Full match	Organic oxygen compounds	Organooxygen compounds	Alcohols and polyols	Quinic acids and derivatives	3.36314e+07	3.1259e+07	3.39425e+07	3.79186e+07	8.82443e+07	4.05307e+07	3.37183e+07	3.08797e+07	3.2975e+07	3.89424e+07	3.47854e+07	3.08854e+07	1.17264e+07	1.47201e+07	1.19607e+07	8.65323e+06	1.52894e+07	1.13159e+07	1.10507e+07	1.4406e+07	9.32214e+06	9.54372e+06	1.1316e+07	1.04837e+07	2.48276e+07	2.43944e+07	2.6558e+07
Com_793_neg	Ascorbic acid	C6 H8 O6	176.036	5.384	175.028	No results	Invalid mass	No results	Organoheterocyclic compounds	Dihydrofurans	Furanones	Butenolides	2.3833e+06	1.60363e+06	1.5175e+06	1.61127e+06	1.29955e+06	1.32797e+06	1.65267e+06	1.21774e+06	1.02071e+06	1.05045e+06	1.95791e+06	1.24735e+06	9.77643e+06	5.97339e+06	3.16342e+06	1.95118e+06	1.05396e+06	763807	8.11381e+07	5.97786e+07	5.1002e+07	3.18013e+07	4.10946e+07	8.59292e+07	1.16967e+07	7.75625e+06	1.22997e+07
Com_798_neg	6-phospho-D-glucono-1,5-lactone	C6 H11 O9 P	258.015	1.832	257.008	No results	No results	Full match					1.03221e+07	1.17333e+07	9.07706e+06	7.78689e+06	6.63743e+06	7.60717e+06	3.11504e+07	3.0117e+07	1.46816e+07	3.67357e+07	4.47189e+07	2.35654e+07	2.51742e+07	4.06044e+07	2.90479e+07	1.75969e+07	6.32369e+07	2.62643e+07	8.6562e+06	3.64918e+06	4.75295e+06	5.7989e+06	3.94654e+06	5.77645e+06	1.90841e+07	2.09229e+07	2.54351e+07
Com_803_neg	ethyl 3-cyano-2-hydroxy-6-phenylisonicotinate	C15 H12 N2 O3	268.082	4.663	267.075	Invalid mass	No match	No match					2.30162e+07	2.1646e+07	1.52915e+07	1.27822e+07	1.80095e+07	1.03675e+07	4.19204e+06	1.18861e+07	3.60337e+07	4.04615e+07	3.05242e+07	5.44803e+07	3.83815e+06	1.98573e+06	2.79693e+06	6.29034e+06	5.11454e+07	5.88531e+07	1.90049e+07	8.04248e+07	7.25476e+07	3.73065e+06	1.49404e+07	3.86096e+07	2.60792e+07	2.30092e+07	2.47989e+07
Com_830_neg	Phloretin	C15 H14 O5	274.081	1.388	255.063	Invalid mass	No results	No results	Phenylpropanoids and polyketides	Linear 1,3-diarylpropanoids	Chalcones and dihydrochalcones	2'-Hydroxy-dihydrochalcones	6.73866e+07	8.305e+07	6.72198e+07	4.6979e+07	3.96039e+07	4.40074e+07	6.98766e+07	3.90805e+07	2.59448e+07	3.69339e+07	4.95497e+07	3.48282e+07	1.30051e+07	1.33036e+07	1.37497e+07	1.02347e+07	1.73233e+07	2.21754e+07	6.89212e+06	1.26245e+07	7.86494e+06	7.4353e+06	1.32116e+07	1.02528e+07	3.22025e+07	3.05072e+07	3.37955e+07
Com_834_neg	Thromoboxane B1	C20 H36 O6	408.229	10.103	407.222	Invalid mass	No match	No results	Lipids and lipid-like molecules	Fatty Acyls	Eicosanoids	Thromboxanes	246142	776686	166780	1.13566e+06	1.03387e+06	390445	8.67884e+07	2.13184e+07	5.46347e+06	9.28359e+06	1.21773e+07	7.66588e+06	1.78861e+06	3.8315e+06	4.87906e+06	3.69345e+06	4.9766e+06	2.57467e+06	2.07818e+07	1.17846e+07	1.92106e+07	1.09469e+07	1.49318e+07	4.72547e+06	3.14721e+06	2.77921e+06	2.3703e+06
Com_893_neg	(S)-Leucic acid	C6 H12 O3	132.079	5.759	131.072	No results	No results	Full match	Lipids and lipid-like molecules	Fatty Acyls	Fatty acids and conjugates	Hydroxy fatty acids	6.08531e+07	7.19448e+07	6.24272e+07	7.85069e+07	6.56485e+07	7.04705e+07	8.28797e+06	7.52971e+06	7.51091e+06	1.20173e+07	1.02933e+07	8.59961e+06	4.76672e+07	3.58797e+07	2.36877e+06	3.25342e+07	2.21277e+07	3.41227e+07	3.2874e+07	4.2294e+07	1.70174e+07	3.28306e+07	3.12416e+07	5.37937e+07	3.40745e+07	3.5799e+07	3.83267e+07
Com_925_neg	Paracetamol	C8 H9 N O2	151.064	4.751	150.056	Full match	Partial match	Full match	Benzenoids	Phenols	1-hydroxy-2-unsubstituted benzenoids	1-hydroxy-2-unsubstituted benzenoids	3.14102e+06	3.11798e+06	2.90687e+06	3.37611e+06	3.43952e+06	3.55615e+06	7.54418e+07	3.78268e+07	3.61225e+07	4.43359e+07	4.3314e+07	2.64623e+07	8.3549e+06	7.60488e+06	9.32583e+06	9.20454e+06	1.04081e+07	1.30205e+07	6.48915e+06	7.65326e+06	5.52038e+06	6.37238e+06	5.51733e+06	7.52009e+06	1.4128e+07	1.69407e+07	1.75133e+07
Com_928_neg	Lysopa 18:0	C21 H43 O7 P	438.277	8.344	437.269	No results	No results	Full match	Lipids and lipid-like molecules	Glycerophospholipids	Glycerophosphates	Monoalkylglycerophosphates	610792	662689	532534	599179	428727	421200	132897	6.81487e+07	1.47735e+07	169615	195280	210296	257214	5.757e+06	265697	4.43708e+07	9.73355e+06	1.35887e+07	7.50919e+06	2.7569e+06	679446	1.18068e+06	3.30279e+06	755207	402103	399789	375314
Com_938_neg	N-Acetyl-5-aminosalicylic acid	C9 H9 N O4	149.048	5.431	148.041	Invalid mass	No results	No results	Benzenoids	Benzene and substituted derivatives	Benzoic acids and derivatives	Acylaminobenzoic acid and derivatives	4.15468e+06	4.79388e+06	3.6198e+06	4.08054e+06	3.68791e+06	3.75482e+06	7.00658e+06	5.81276e+06	4.8112e+06	5.70578e+06	6.11777e+06	4.61554e+06	1.20327e+07	9.82641e+06	8.16623e+06	7.28053e+06	9.17564e+06	4.24179e+06	3.94958e+07	7.57201e+07	3.09336e+07	2.61267e+07	2.13785e+07	4.1319e+07	7.4784e+06	8.35756e+06	9.68197e+06
Com_944_neg	15-Deoxy-Δ12,14-prostaglandin D2	C20 H30 O4	316.203	7.962	315.195	Invalid mass	No results	No match	Lipids and lipid-like molecules	Fatty Acyls	Eicosanoids	Prostaglandins and related compounds	6.85932e+07	6.79045e+07	6.69118e+07	6.17078e+07	6.58123e+07	6.31926e+07	6.25497e+07	5.14134e+07	5.12068e+07	4.61858e+07	4.05272e+07	3.73273e+07	2.61166e+07	2.4423e+07	2.73312e+07	2.32656e+07	2.01116e+07	1.72814e+07	2.95148e+07	3.41193e+07	3.4771e+07	3.43921e+07	3.70004e+07	3.28405e+07	4.93058e+07	3.95346e+07	4.51992e+07
Com_945_neg	1-Methyladenosine	C11 H15 N5 O4	281.112	1.338	280.104	No results	No results	Full match	Nucleosides, nucleotides, and analogues	Purine nucleosides	Not available	Purine nucleosides	2.72005e+07	2.31909e+07	1.53929e+07	2.04633e+07	2.03115e+07	2.34493e+07	3.19791e+07	1.89291e+07	1.5443e+07	2.45128e+07	1.95599e+07	4.24961e+07	2.892e+07	3.48897e+07	3.22205e+07	2.30085e+07	4.4135e+07	4.7239e+07	2.54141e+07	1.67225e+07	2.0458e+07	2.37236e+07	1.65338e+07	2.6482e+07	2.08403e+07	2.5518e+07	2.52308e+07
Com_955_neg	Ethylmalonate	C5 H8 O4	132.043	5.071	131.035	No results	No results	Full match	Lipids and lipid-like molecules	Fatty Acyls	Fatty acids and conjugates	Branched fatty acids	1.45371e+07	1.26615e+07	1.51362e+07	1.44234e+07	1.8407e+07	1.56526e+07	4.28779e+07	3.79976e+07	3.68393e+07	4.52099e+07	4.95311e+07	5.29458e+07	5.35478e+07	3.01197e+07	4.56999e+07	4.31728e+07	3.39235e+07	4.47503e+07	3.80292e+07	3.74093e+07	2.71736e+07	3.39856e+07	2.35463e+07	3.47412e+07	2.56405e+07	3.35891e+07	3.27213e+07
Com_965_neg	11(Z),14(Z)-Eicosadienoic Acid	C20 H36 O2	308.273	10.785	307.265	Full match	No results	No results	Lipids and lipid-like molecules	Fatty Acyls	Fatty acids and conjugates	Long-chain fatty acids	4.04667e+06	5.22808e+06	2.60971e+06	856908	311829	281461	7.12027e+07	3.94122e+07	3.57381e+07	3.19569e+07	2.34341e+07	1.64692e+07	9.75483e+06	1.62665e+06	5.34345e+06	4.04281e+06	6.78647e+06	4.27221e+06	5.54703e+06	4.31605e+07	1.16277e+07	7.0076e+06	1.37293e+07	1.37251e+07	2.46422e+07	1.59345e+07	1.30675e+07
Com_1003_neg	Lactobionic acid	C12 H22 O12	358.112	1.348	357.105	No results	No results	Full match	Lipids and lipid-like molecules	Fatty Acyls	Fatty acyl glycosides	Fatty acyl glycosides of mono- and disaccharides	5.58024e+07	5.5031e+07	3.98729e+07	3.92316e+07	3.97789e+07	6.05278e+07	4.73722e+06	4.38344e+06	2.55587e+06	3.86779e+06	5.83334e+06	3.89054e+06	5.19538e+06	6.07659e+06	5.72173e+06	5.28928e+06	2.58711e+06	3.26066e+06	2.58752e+06	5.94482e+06	4.04987e+06	7.51526e+06	4.06424e+06	5.42154e+06	1.25642e+07	1.24203e+07	1.23378e+07
Com_1008_neg	LPS 16:0	C22 H44 N O9 P	497.278	9.949	496.27	No results	Full match	No results	Lipids and lipid-like molecules	Glycerophospholipids	Glycerophosphoserines	Phosphatidylserines	189677	185499	168110	284381	60785	39644.6	2.65946e+07	9.68167e+06	2.06669e+06	1.90625e+06	2.65789e+06	1.08053e+06	682008	1.08843e+06	1.54313e+06	2.42273e+06	1.6709e+06	552871	2.53375e+07	1.39585e+07	6.9019e+07	4.81321e+07	1.88512e+07	1.58462e+07	3.04745e+06	3.49856e+06	2.14894e+06
Com_1011_neg	α-D-Glucose-1,6-bisphosphate	C6 H14 O12 P2	339.997	1.198	338.99	Full match	Not the top hit	Full match	Organic oxygen compounds	Organooxygen compounds	Carbohydrates and carbohydrate conjugates	Hexose phosphates	134613	420583	229865	817592	1.7741e+06	779220	1.51697e+06	1.67433e+06	1.05698e+06	2.91687e+06	2.43405e+06	3.12077e+06	2.05718e+07	8.71139e+06	1.48241e+07	1.42083e+07	9.51181e+06	6.72963e+06	5.85088e+07	1.29535e+07	1.30444e+07	1.13574e+07	1.43374e+07	1.67512e+07	7.95757e+06	7.18801e+06	5.459e+06
Com_1022_neg	1-Naphthyl acetic acid	C12 H10 O2	186.065	5.042	185.057	No results	Invalid mass	No results	Benzenoids	Naphthalenes	Not available	Naphthalenes	4.60396e+07	5.46146e+07	4.38174e+07	4.16908e+07	2.8703e+07	3.85667e+07	1.93021e+07	1.29362e+07	9.21934e+06	8.55303e+06	1.16594e+07	8.33471e+06	1.79671e+07	1.68582e+07	7.85194e+06	2.84698e+07	2.22204e+07	1.05804e+07	4.22679e+07	6.62047e+07	6.76595e+07	1.9331e+07	5.90904e+07	4.94199e+07	3.06737e+07	3.17155e+07	3.31627e+07
Com_1037_neg	(5-L-Glutamyl)-L-Amino Acid	C8 H14 N2 O5	218.091	5.24	217.084	No results	No results	Full match	Organic acids and derivatives	Carboxylic acids and derivatives	Amino acids, peptides, and analogues	N-acyl-alpha amino acids	3.38276e+07	4.59329e+07	3.15042e+07	2.86074e+07	2.12413e+07	2.69007e+07	1.54147e+07	8.90701e+06	6.59771e+06	6.15861e+06	8.89842e+06	6.23178e+06	1.63561e+07	1.36537e+07	1.22931e+07	2.43546e+07	1.60342e+07	1.08224e+07	3.70334e+07	6.57e+07	6.29868e+07	4.99483e+07	5.88335e+07	5.81338e+07	2.51425e+07	2.74922e+07	3.06878e+07
Com_1041_neg	Dopamine	C8 H11 N O2	153.079	4.994	152.072	Full match	No results	Full match	Benzenoids	Phenols	Benzenediols	Catecholamines and derivatives	6.07357e+06	4.41891e+06	4.83946e+06	3.94308e+06	3.73964e+06	3.91424e+06	2.39442e+07	1.56809e+07	1.75625e+07	1.76785e+07	2.32613e+07	2.20541e+07	4.51886e+07	2.86292e+07	3.81085e+07	4.08514e+07	3.19404e+07	2.16902e+07	1.62984e+07	7.91875e+06	9.21853e+06	1.30738e+07	1.14617e+07	1.17003e+07	1.44252e+07	1.518e+07	1.60711e+07
Com_1043_neg	LPI 16:0	C25 H49 O12 P	572.299	11.935	571.292	No results	Full match	No results	Lipids and lipid-like molecules	Glycerophospholipids	Glycerophosphoinositols	Phosphatidylinositols	127896	91978.7	79677.8	61413.3	60696.2	52088.6	6.39078e+07	1.14726e+07	3.52718e+06	4.13769e+06	5.5715e+06	4.38601e+06	2.82855e+06	1.68168e+06	3.25977e+06	2.04663e+06	3.2009e+06	703872	886103	4.52936e+06	4.68361e+06	2.54464e+06	5.52819e+06	1.38484e+06	678096	780783	507376
Com_1064_neg	2-Isopropylmalate	C7 H12 O5	176.069	4.656	175.062	No results	No results	Full match	Lipids and lipid-like molecules	Fatty Acyls	Fatty acids and conjugates	Hydroxy fatty acids	2.69438e+06	3.10654e+06	3.24267e+06	3.32432e+06	2.75036e+06	3.71038e+06	2.25389e+06	1.99691e+06	1.82235e+06	2.88771e+06	3.02599e+06	2.69925e+06	7.5001e+06	1.24865e+07	1.19519e+07	9.65514e+06	9.01456e+06	1.1571e+07	8.07792e+06	4.40138e+06	7.0655e+06	7.85957e+06	5.79073e+06	6.61859e+07	4.90925e+06	5.17759e+06	6.81179e+06
Com_1100_neg	Mestranol	C21 H26 O2	310.183	9.726	309.175	No results	Invalid mass	No results	Lipids and lipid-like molecules	Steroids and steroid derivatives	Estrane steroids	Estrane steroids	3.18471e+07	5.5866e+06	7.20142e+06	5.9712e+06	7.9681e+06	7.3477e+06	5.95234e+07	4.62186e+07	2.36634e+07	9.07844e+06	1.81316e+07	1.21328e+07	1.19002e+07	1.36959e+07	2.22183e+07	1.08194e+07	1.4818e+07	8.84155e+06	6.02909e+06	1.49886e+07	7.81595e+06	1.28522e+07	1.38031e+07	1.26219e+07	2.84763e+07	1.95482e+07	1.52488e+07
Com_1109_neg	Chlorogenic Acid Methyl Ester	C17 H20 O9	368.109	1.405	367.103	No results	No results	Full match					4.05156e+07	5.56236e+07	5.20368e+07	3.00855e+07	4.7756e+07	2.44414e+07	1.49065e+07	1.34057e+07	8.09158e+06	6.70742e+06	6.71423e+06	6.51496e+06	8.15056e+06	6.52152e+06	6.48757e+06	1.12237e+07	1.359e+07	3.27305e+06	1.44337e+07	2.96513e+07	2.3969e+07	1.6995e+07	2.13936e+07	1.99696e+07	1.7173e+07	1.86086e+07	2.37196e+07
Com_1119_neg	O-Phosphothreonine	C4 H10 N O6 P	199.025	1.458	198.018	No results	Full match	No results	Organic acids and derivatives	Carboxylic acids and derivatives	Amino acids, peptides, and analogues	L-alpha-amino acids	1.42955e+07	1.97736e+07	9.6919e+06	2.50416e+06	6.02233e+06	1.04054e+07	2.89809e+07	8.47065e+06	1.79546e+07	1.26115e+07	3.97658e+06	2.20116e+07	9.53226e+06	1.28423e+07	9.5e+06	5.7556e+06	3.83501e+06	7.72761e+06	1.41522e+07	2.52001e+07	5.97441e+07	2.48219e+07	3.6234e+07	4.74158e+07	1.28209e+07	1.84193e+07	2.11903e+07
Com_1128_neg	Gamma-Caprolactone	C6 H10 O2	114.069	5.507	113.061	No results	No results	Full match	Organoheterocyclic compounds	Lactones	Gamma butyrolactones	Gamma butyrolactones	6.48796e+06	7.13325e+06	7.29062e+06	5.82107e+06	6.40901e+06	8.00496e+06	2.7773e+07	1.89212e+07	1.57432e+07	1.64777e+07	1.68487e+07	1.76593e+07	4.14815e+07	2.65232e+07	3.05535e+07	3.66612e+07	2.78304e+07	3.23001e+07	2.85946e+07	3.13591e+07	2.04691e+07	2.35027e+07	2.4701e+07	2.8907e+07	1.76745e+07	1.75685e+07	2.03858e+07
Com_1133_neg	2-Deoxyuridine	C9 H12 N2 O5	228.076	4.968	227.068	No results	No results	Full match	Nucleosides, nucleotides, and analogues	Pyrimidine nucleosides	Pyrimidine 2'-deoxyribonucleosides	Pyrimidine 2'-deoxyribonucleosides	4.84471e+07	5.40455e+07	4.81076e+07	4.27985e+07	2.67767e+07	4.08608e+07	1.17171e+07	1.14445e+07	1.26071e+07	1.14833e+07	1.20424e+07	1.49148e+07	7.04585e+06	7.61115e+06	6.36455e+06	1.40742e+07	4.07798e+06	1.03988e+07	1.42006e+07	7.94325e+06	6.6628e+06	8.28428e+06	6.21482e+06	8.75867e+06	1.67128e+07	1.67623e+07	1.5612e+07
Com_1148_neg	LPA 18:3	C21 H37 O7 P	432.229	9.728	431.222	No results	Full match	No results	Lipids and lipid-like molecules	Glycerophospholipids	Glycerophosphates	1,2-diacylglycerol-3-phosphates	212503	664468	67159.3	1.0531e+06	834280	368213	1.65077e+07	7.71179e+06	4.39468e+06	2.88171e+06	4.15303e+06	3.75731e+06	1.63341e+06	2.65871e+06	2.48375e+06	1.79209e+06	2.63583e+06	1.07532e+06	1.28211e+07	1.17797e+07	1.16772e+07	6.55654e+06	5.75239e+07	6.88471e+06	3.38414e+06	2.32111e+06	3.1211e+06
Com_1149_neg	lipoamide	C8 H15 N O S2	205.059	4.932	186.041	No results	No results	Full match	Organoheterocyclic compounds	Dithiolanes	Lipoamides	Lipoamides	1.455e+07	1.64185e+07	1.59625e+07	1.98727e+07	1.80189e+07	1.54402e+07	3.66711e+07	3.87728e+07	3.82707e+07	3.66898e+07	4.4976e+07	3.79241e+07	2.80818e+07	2.49612e+07	2.41678e+07	2.83081e+07	2.80575e+07	2.25769e+07	2.0571e+07	2.43103e+07	5.78411e+06	1.57022e+07	2.13336e+07	2.29732e+07	2.09602e+07	2.55117e+07	1.73451e+07
Com_1165_neg	5-Dehydroquinic acid	C7 H10 O6	190.049	1.353	189.041	No results	Full match	No results	Organic acids and derivatives	Hydroxy acids and derivatives	Alpha hydroxy acids and derivatives	Alpha hydroxy acids and derivatives	4.04999e+06	3.97654e+06	3.49501e+06	4.45255e+06	3.36201e+06	3.94452e+06	3.75056e+06	5.46925e+06	238235	1.33668e+07	2.01519e+07	1.13453e+07	2.62766e+07	1.35279e+07	2.36636e+07	1.74555e+07	1.7279e+07	2.1439e+07	1.53167e+07	2.83943e+07	4.06989e+07	1.88903e+07	2.03641e+07	5.88288e+07	1.41197e+07	2.08038e+07	1.68349e+07
Com_1186_neg	Pantetheine	C11 H22 N2 O4 S	278.131	5.419	277.124	No results	No results	Full match	Organic acids and derivatives	Carboxylic acids and derivatives	Amino acids, peptides, and analogues	Beta amino acids and derivatives	6.33946e+06	6.45505e+06	8.26206e+06	5.83691e+06	4.76591e+06	5.74822e+06	4.15464e+07	2.7296e+07	2.22027e+07	2.65577e+07	2.5922e+07	1.71111e+07	1.87681e+07	1.53372e+07	1.9057e+07	2.88432e+07	3.47715e+07	3.48755e+07	2.99599e+07	3.15038e+07	2.47197e+07	2.73142e+07	2.58463e+07	2.58749e+07	1.4972e+07	1.97396e+07	1.84742e+07
Com_1212_neg	DL-β-Leucine	C6 H13 N O2	131.095	3.588	130.087	Full match	Partial match	Full match	Organic acids and derivatives	Carboxylic acids and derivatives	Amino acids, peptides, and analogues	Beta amino acids and derivatives	2.71083e+07	2.90511e+07	2.84739e+07	3.05493e+07	2.9458e+07	2.89065e+07	3.86487e+07	3.07537e+07	4.40496e+07	4.32558e+07	2.40763e+07	3.24878e+07	9.53509e+06	7.11716e+06	6.35377e+06	9.44458e+06	7.82351e+06	3.41866e+06	2.56964e+07	3.66745e+07	3.21196e+07	2.31384e+07	2.59299e+07	2.69517e+07	2.29589e+07	2.48728e+07	2.67141e+07
Com_1220_neg	Prostaglandin D3	C20 H30 O5	332.198	7.187	331.19	Invalid mass	No results	No results	Lipids and lipid-like molecules	Fatty Acyls	Eicosanoids	Prostaglandins and related compounds	5.18167e+07	3.995e+07	2.89137e+07	2.92803e+07	3.04794e+07	2.70912e+07	1.39259e+07	2.55624e+07	2.15787e+07	2.01101e+07	7.67731e+06	1.8629e+07	1.01792e+07	1.79354e+07	1.50788e+07	7.8414e+06	5.76482e+06	1.7869e+06	8.02528e+06	1.10972e+07	9.87075e+06	1.02478e+07	9.95045e+06	9.68751e+06	2.99118e+07	3.3418e+07	3.00816e+07
Com_1223_neg	PG (3:0/18:2)	C27 H49 O10 P	564.309	10.472	563.302	No results	Full match	No results	Lipids and lipid-like molecules	Glycerophospholipids	Glycerophosphoglycerols	Phosphatidylglycerols	2.14648e+06	1.10037e+07	5.78485e+06	2.34262e+07	2.53938e+06	1.10036e+07	1.47996e+06	1.34872e+06	822051	1.10186e+06	1.48737e+06	2.0612e+06	1.72467e+07	2.5529e+07	3.47699e+07	3.08122e+07	3.15747e+07	1.2588e+07	1.16483e+07	2.79647e+06	5.87535e+06	7.38907e+06	9.06869e+06	3.2862e+06	1.06807e+07	6.36793e+06	9.45872e+06
Com_1270_neg	Tyramine	C8 H11 N O	137.084	1.57	136.077	No results	No results	Full match	Benzenoids	Benzene and substituted derivatives	Phenethylamines	Phenethylamines	2.83853e+06	2.66401e+06	2.31662e+06	2.55066e+06	3.0403e+06	2.88276e+06	1.75812e+07	1.12102e+07	1.66012e+07	1.38745e+07	1.75887e+07	1.725e+07	1.35172e+07	1.78382e+07	2.39721e+07	1.30517e+07	2.37588e+07	3.22289e+07	7.42075e+06	5.66943e+06	5.45204e+06	6.36563e+06	7.35466e+06	7.20693e+06	1.06258e+07	1.26926e+07	1.16813e+07
Com_1283_neg	D-Glucuronic acid	C6 H10 O7	194.043	1.604	193.036	No results	No results	Full match	Nucleosides, nucleotides, and analogues	Pyrimidine nucleotides	Pyrimidine nucleotide sugars	Pyrimidine nucleotide sugars	4.87074e+07	2.32596e+07	3.5153e+07	3.36196e+07	2.70451e+07	3.65721e+07	9.55511e+06	9.25302e+06	8.83515e+06	6.62483e+06	7.87468e+06	6.00791e+06	7.41509e+06	8.94798e+06	6.99653e+06	5.74048e+06	6.50188e+06	7.07234e+06	8.48401e+06	9.25135e+06	9.06094e+06	8.24973e+06	1.272e+07	1.87927e+07	1.32638e+07	1.16973e+07	1.35684e+07
Com_1327_neg	17(S)-HpDHA	C22 H32 O4	396.202	5.516	395.195	Invalid mass	No results	No results	Lipids and lipid-like molecules	Fatty Acyls	Fatty acids and conjugates	Very long-chain fatty acids	4.25175e+07	4.14588e+07	3.91036e+07	4.49355e+07	4.38717e+07	3.7007e+07	194739	458891	433549	321769	151266	284642	355619	406406	402239	289381	121120	114982	477427	448833	524138	733711	420004	439233	1.30562e+07	1.31996e+07	1.38263e+07
Com_1355_neg	2-Aminopimelic acid	C7 H13 N O4	175.085	5.662	174.078	No results	Full match	No results	Benzenoids	Fluorenes	Not available	Fluorenes	9.77766e+06	1.03351e+07	6.64333e+06	7.77681e+06	6.78591e+06	6.34079e+06	3.64409e+06	2.76964e+07	2.33625e+07	2.9579e+07	2.80557e+07	2.21077e+07	2.16962e+07	1.86775e+07	2.12493e+07	1.95007e+07	3.11884e+07	2.73938e+07	1.87308e+07	1.99093e+07	1.37224e+07	1.77216e+07	1.82394e+07	2.05912e+07	1.8219e+07	1.80297e+07	1.84767e+07
Com_1396_neg	N-(2,5-dichlorobenzyl)-5-ethyl-1H-indole-2-carboxamide	C18 H16 Cl2 N2 O	346.06	6.08	345.053	Invalid mass	No results	No results					741028	606374	638949	615263	529871	553846	249835	311644	318712	327613	355217	371422	1.56934e+07	1.69455e+07	1.07513e+07	4.32233e+06	1.98901e+06	949263	3.31644e+07	1.5532e+07	1.95416e+07	4.09e+07	1.61315e+07	3.21645e+07	7.54265e+06	7.47493e+06	8.18818e+06
Com_1462_neg	Adenylosuccinic acid	C14 H18 N5 O11 P	463.076	4.769	462.069	No results	Full match	Full match	Nucleosides, nucleotides, and analogues	Purine nucleotides	Purine ribonucleotides	Purine ribonucleoside monophosphates	336304	309412	314630	718311	1.80702e+06	586715	422016	365898	366720	359014	393049	558725	9.41055e+06	5.05313e+06	7.62911e+06	1.62229e+06	1.98371e+06	327596	3.53158e+07	3.99682e+06	1.45379e+06	6.7658e+06	7.61811e+06	6.23524e+06	2.07704e+06	1.57854e+06	3.08393e+06
Com_1480_neg	N-Isovalerylglycine	C7 H13 N O3	159.09	5.574	158.083	Full match	No results	Full match	Organic acids and derivatives	Carboxylic acids and derivatives	Amino acids, peptides, and analogues	N-acyl-alpha amino acids	1.72874e+07	1.61758e+07	1.34822e+07	1.6807e+07	1.33854e+07	1.30459e+07	5.16721e+06	1.28762e+07	1.25366e+07	5.66954e+06	1.45763e+07	1.12027e+07	2.60056e+07	2.01017e+07	2.38776e+07	1.68448e+07	1.09213e+07	1.38647e+07	3.4901e+07	1.03745e+07	2.21049e+07	1.71002e+07	1.97333e+07	2.79713e+07	1.26607e+07	1.47416e+07	1.23542e+07
Com_1547_neg	4-amino-2-(4-chlorophenyl)-6-(methylthio)pyrimidine-5-carbonitrile	C12 H9 Cl N4 S	276.026	1.234	275.019	Invalid mass	No match	No match					172239	1.1442e+06	180568	200954	226005	152254	1.66461e+06	1.8167e+06	2.03228e+06	3.20811e+06	3.00769e+06	2.4132e+06	1.23342e+07	1.58316e+07	1.29551e+07	1.10069e+07	6.17582e+06	5.14728e+06	3.28166e+07	1.15816e+07	1.23656e+07	1.29822e+07	1.29054e+07	1.683e+07	4.95146e+06	5.48789e+06	4.61383e+06
Com_1559_neg	aminoimidazole carboxamide ribonucleotide	C9 H15 N4 O8 P	338.063	1.574	337.056	No results	No results	Full match					2.41096e+06	3.24652e+06	1.8913e+06	2.80398e+06	2.77861e+06	2.61551e+06	4.2534e+06	3.42974e+06	4.61854e+06	4.00093e+06	5.05643e+06	4.02312e+06	1.49907e+07	2.44694e+07	1.90773e+07	6.92581e+06	1.63174e+07	1.73615e+07	1.1803e+07	5.90196e+06	7.70045e+06	9.41424e+06	6.16574e+06	9.26985e+06	8.98048e+06	8.1618e+06	9.01803e+06
Com_1578_neg	Jasmonic acid	C12 H18 O3	164.121	7.386	163.113	Invalid mass	No results	No results	Lipids and lipid-like molecules	Fatty Acyls	Lineolic acids and derivatives	Jasmonic acids	1.52739e+07	1.79952e+07	3.36603e+07	2.46879e+07	2.33291e+07	3.27629e+07	1.23766e+06	1.19023e+06	1.13583e+06	1.18949e+06	1.83595e+06	682661	596940	483300	594742	558922	589650	560458	1.00407e+06	1.36316e+06	1.4508e+06	1.04382e+06	1.20007e+06	962714	1.21157e+07	1.23184e+07	1.09797e+07
Com_1603_neg	Calcium D-Panthotenate	C18 H32 Ca N2 O10	476.166	5.05	475.159	No results	No results	Full match	Organic acids and derivatives	Carboxylic acids and derivatives	Amino acids, peptides, and analogues	Beta amino acids and derivatives	5.8417e+06	7.65775e+06	4.87962e+06	5.66077e+06	4.32991e+06	4.90928e+06	2.00414e+07	2.49648e+07	1.75555e+07	3.07656e+07	2.63092e+07	2.04329e+07	1.28191e+07	7.7173e+06	1.67417e+07	1.76984e+07	2.35444e+07	1.85319e+07	4.96786e+06	3.14219e+06	2.22019e+06	3.35147e+06	3.16841e+06	2.40812e+06	7.38025e+06	1.3602e+07	9.51974e+06
Com_1635_neg	6-Phosphogluconic acid	C6 H13 O10 P	230.02	1.236	275.018	No results	Invalid mass	No match					156799	1.23591e+06	164493	778322	1.50583e+06	856219	1.57449e+06	1.65478e+06	1.83562e+06	3.00756e+06	2.75596e+06	2.47556e+06	1.12864e+07	1.43904e+07	1.20315e+07	1.031e+07	5.59877e+06	4.73685e+06	3.08378e+07	1.06804e+07	1.17166e+07	1.22952e+07	1.22845e+07	1.61691e+07	5.08656e+06	5.45154e+06	4.95873e+06
Com_1656_neg	Methyl nicotinate	C7 H7 N O2	137.048	5.427	136.041	No results	No results	Full match	Organoheterocyclic compounds	Pyridines and derivatives	Pyridinecarboxylic acids and derivatives	Pyridinecarboxylic acids	1.85692e+06	1.88099e+06	1.54974e+06	1.526e+06	1.64904e+06	1.63687e+06	6.11798e+06	4.33185e+06	5.63136e+06	3.19086e+06	3.93523e+06	6.76072e+06	1.01194e+07	8.38264e+06	1.03421e+07	1.24511e+07	1.01101e+07	5.50941e+06	3.02933e+07	1.48809e+07	2.05636e+07	1.32648e+07	1.16249e+07	1.94571e+07	5.82442e+06	5.30626e+06	7.73448e+06
Com_1676_neg	Prolylglycine	C7 H12 N2 O3	172.086	4.946	171.078	Full match	No results	Full match	Organic acids and derivatives	Carboxylic acids and derivatives	Amino acids, peptides, and analogues	Dipeptides	8.28815e+06	1.2962e+07	7.97147e+06	8.5733e+06	6.90185e+06	8.72218e+06	5.40265e+06	3.82184e+06	3.06797e+06	3.47293e+06	3.25832e+06	2.4631e+06	6.33809e+06	6.23882e+06	4.12647e+06	7.51208e+06	6.74769e+06	4.32922e+06	2.41076e+07	2.64609e+07	3.0707e+07	3.23966e+07	2.92902e+07	3.49364e+07	1.048e+07	8.34388e+06	9.1461e+06
Com_1704_neg	15(R),19(R)-Hydroxy prostaglandin F1α	C20 H36 O6	354.242	6.37	353.235	Invalid mass	No results	No match	Lipids and lipid-like molecules	Fatty Acyls	Eicosanoids	Prostaglandins and related compounds	376385	463494	468092	451278	564338	472365	1.13264e+07	5.89879e+06	6.95947e+06	9.47046e+06	1.12074e+07	7.4735e+06	8.69012e+06	1.23414e+07	1.07421e+07	1.68624e+07	1.36783e+07	7.67053e+06	1.27645e+07	8.01814e+06	1.14702e+07	3.16065e+07	9.46457e+06	1.00595e+07	8.43815e+06	1.01567e+07	1.00529e+07
Com_1713_neg	(+/-)13-HODE	C18 H32 O3	296.236	8.912	295.229	Full match	No results	Full match	Lipids and lipid-like molecules	Fatty Acyls	Lineolic acids and derivatives	Lineolic acids and derivatives	2.12422e+07	9.96553e+06	2.30695e+07	8.36863e+06	7.53606e+06	7.94419e+06	1.66245e+07	7.6645e+06	9.50385e+06	1.05846e+07	1.86257e+07	1.00973e+07	1.13236e+07	1.43057e+07	1.19251e+07	1.17755e+07	1.40573e+07	2.14016e+07	1.72503e+07	1.62995e+07	2.12876e+07	1.67489e+07	1.77277e+07	1.73642e+07	1.59663e+07	1.70924e+07	1.54721e+07
Com_1729_neg	2-Amino-3-(4-hydroxy-3-methoxyphenyl)propanoic acid	C10 H13 N O4	211.085	4.809	210.078	Full match	No results	Full match	Organic acids and derivatives	Carboxylic acids and derivatives	Amino acids, peptides, and analogues	Tyrosine and derivatives	4.8331e+06	1.61164e+07	1.59998e+07	1.88101e+07	3.05561e+07	1.83165e+07	8.10183e+06	6.62925e+06	6.87188e+06	6.77006e+06	6.51184e+06	7.0276e+06	1.53089e+07	2.05279e+07	1.31035e+07	9.95507e+06	1.1727e+07	6.99846e+06	7.01733e+06	4.97457e+06	5.36381e+06	6.82959e+06	5.10412e+06	7.63603e+06	1.23256e+07	1.15036e+07	1.56739e+07
Com_1738_neg	3-Phosphoglyceric acid	C3 H7 O7 P	204.004	1.557	202.997	Invalid mass	Invalid mass	No results	Organic oxygen compounds	Organooxygen compounds	Carbohydrates and carbohydrate conjugates	Sugar acids and derivatives	5.89582e+06	3.84028e+06	4.92399e+06	4.31795e+06	6.60032e+06	4.38326e+06	8.88697e+06	7.39656e+06	7.41324e+06	1.26183e+07	1.12839e+07	1.70634e+07	1.96183e+07	2.03536e+07	2.1622e+07	6.06649e+06	9.8997e+06	1.87686e+07	1.4868e+07	2.32432e+07	1.89183e+07	6.91059e+06	1.67462e+07	2.63642e+07	1.39751e+07	1.09577e+07	1.22992e+07
Com_1755_neg	(+/-)9(10)-EpOME	C18 H32 O3	342.242	6.718	341.234	Invalid mass	No results	No results	Lipids and lipid-like molecules	Fatty Acyls	Fatty acids and conjugates	Medium-chain fatty acids	1.74911e+07	1.53165e+07	1.31678e+07	1.16323e+07	1.54501e+07	1.52559e+07	2.01164e+07	2.48123e+07	2.64425e+07	1.50161e+07	1.93584e+07	1.77509e+07	6.93978e+06	6.19691e+06	4.55165e+06	6.81852e+06	3.7427e+06	2.7819e+06	4.33634e+06	2.69408e+06	2.09276e+06	3.76248e+06	1.97433e+06	2.70968e+06	1.06056e+07	1.02321e+07	1.01787e+07
Com_1766_neg	Hydroquinone	C6 H6 O2	110.037	1.363	109.03	No results	No results	Full match	Benzenoids	Phenols	Benzenediols	Hydroquinones	777243	937588	1.40026e+06	1.17429e+06	1.0883e+06	1.08121e+06	1.18041e+06	1.01297e+06	511036	1.05156e+06	701583	1.0647e+06	570853	636434	470656	502483	529498	726917	1.08509e+06	1.29746e+07	1.27996e+07	6.80245e+06	9.41604e+06	3.34332e+07	5.42848e+06	5.88242e+06	4.43094e+06
Com_1790_neg	Trehalose 6-phosphate	C12 H23 O14 P	422.083	1.423	403.065	No results	No results	Full match	Lipids and lipid-like molecules	Saccharolipids	Not available	Saccharolipids	6.31884e+06	6.70331e+06	4.39791e+06	7.66589e+06	6.37763e+06	4.8069e+06	1.31153e+07	1.61607e+07	1.11925e+07	1.86583e+07	2.46524e+07	1.89198e+07	1.00918e+07	1.68195e+07	1.74061e+07	8.07083e+06	1.63145e+07	1.19723e+07	5.4392e+06	4.87366e+06	2.68952e+06	4.46474e+06	3.72576e+06	4.7529e+06	1.13378e+07	8.75735e+06	1.00802e+07
Com_1853_neg	3-methyl-4-[2-(2-methylphenyl)hydrazono]-4,5-dihydro-1H-pyrazol-5-one	C11 H12 N4 O	216.101	5.622	215.094	Full match	No results	No results					4.90808e+06	3.23489e+06	3.85011e+06	3.72935e+06	3.0548e+06	2.88373e+06	1.29906e+07	1.21516e+07	8.58372e+06	1.39803e+07	8.31129e+06	1.03997e+07	9.98287e+06	1.18205e+07	9.91941e+06	9.8653e+06	1.00637e+07	1.13433e+07	1.01081e+07	1.61312e+07	1.02235e+07	2.8042e+07	2.76424e+07	1.74051e+07	1.08374e+07	1.03667e+07	1.07739e+07
Com_1921_neg	Υ-Aminobutyric acid (GABA)	C4 H9 N O2	103.064	1.334	102.057	Full match	No results	Full match	Organic acids and derivatives	Carboxylic acids and derivatives	Amino acids, peptides, and analogues	Gamma amino acids and derivatives	8.83173e+06	8.4477e+06	1.17494e+07	1.21875e+07	9.94347e+06	8.92933e+06	2.82364e+07	2.14848e+07	2.11929e+07	1.83005e+07	1.42192e+07	2.09088e+07	6.6566e+06	6.08233e+06	4.92367e+06	8.72454e+06	7.88989e+06	3.56575e+06	1.19446e+07	1.39705e+07	1.29681e+07	1.04088e+07	1.09443e+07	1.23691e+07	1.14043e+07	1.25674e+07	1.32327e+07
Com_1922_neg	5-Methyltetrahydrofolic acid	C20 H25 N7 O6	459.187	5.488	458.18	Full match	No results	Full match	Organoheterocyclic compounds	Pteridines and derivatives	Pterins and derivatives	Tetrahydrofolic acids	2.09301e+07	1.66664e+07	2.59173e+07	1.69315e+07	1.3459e+07	1.68688e+07	8.31998e+06	7.2233e+06	4.70291e+06	1.05652e+07	6.78848e+06	7.4684e+06	7.31463e+06	3.08998e+06	5.8017e+06	7.04663e+06	7.48739e+06	7.40485e+06	6.29809e+06	7.34063e+06	6.74546e+06	7.77464e+06	7.15479e+06	7.3517e+06	8.91732e+06	1.02898e+07	9.06037e+06
Com_1967_neg	LPI 18:3	C27 H47 O12 P	594.284	9.516	593.276	No results	Invalid mass	No results	Lipids and lipid-like molecules	Glycerophospholipids	Glycerophosphoinositols	Phosphatidylinositols	1.28276e+06	92151	2.40754e+06	337653	454661	65532.7	1.88277e+06	2.47416e+06	2.48355e+06	1.72584e+06	3.33716e+06	2.66099e+06	4.2871e+06	2.6198e+06	4.09091e+06	1.15602e+06	1.67193e+06	1.42607e+06	1.19671e+07	2.75696e+07	1.01767e+07	8.03755e+06	1.50389e+07	5.13724e+06	3.12006e+06	2.48803e+06	1.63386e+06
Com_2026_neg	Epinephrine bitartrate	C13 H19 N O9	333.107	1.376	332.1	No results	No results	Full match	Benzenoids	Phenols	Benzenediols	Catechols	9.6427e+06	9.43245e+06	8.99075e+06	1.01445e+07	9.07185e+06	6.63553e+06	1.58998e+07	1.3316e+07	1.1965e+07	1.89233e+07	2.09225e+07	2.08861e+07	8.3733e+06	7.68597e+06	1.10029e+07	7.74611e+06	8.78427e+06	7.02709e+06	4.59374e+06	4.17755e+06	3.58311e+06	2.49044e+06	4.71193e+06	3.19463e+06	9.47866e+06	8.87726e+06	9.32385e+06
Com_2056_neg	6-(4-methoxyphenyl)pyrimidine-2,4-diamine	C11 H12 N4 O	432.201	5.61	215.093	Invalid mass	No results	No results					4.19172e+06	2.76077e+06	3.28583e+06	3.18277e+06	2.60708e+06	2.46109e+06	9.98439e+06	1.14871e+07	7.17791e+06	1.23856e+07	8.34433e+06	8.58036e+06	9.05067e+06	1.00405e+07	8.11109e+06	7.2853e+06	7.37603e+06	9.85665e+06	9.08683e+06	1.19996e+07	8.57095e+06	2.43476e+07	2.61607e+07	1.47529e+07	8.74045e+06	8.1372e+06	7.43547e+06
Com_2096_neg	3-Phenyllactic acid	C9 H10 O3	120.058	5.775	119.051	Invalid mass	Invalid mass	No results	Phenylpropanoids and polyketides	Phenylpropanoic acids	Not available	Phenylpropanoic acids	2.33501e+07	2.35006e+07	1.97859e+07	1.99515e+07	1.4484e+07	1.80203e+07	1.23697e+06	1.2213e+06	1.47336e+06	1.22342e+06	1.39575e+06	1.44286e+06	1.83996e+06	2.0386e+06	1.93033e+06	1.83919e+06	1.7495e+06	1.25894e+06	2.50899e+06	1.39042e+06	1.39387e+06	1.3964e+06	1.36926e+06	1.44652e+06	5.0684e+06	6.17576e+06	6.13485e+06
Com_2143_neg	LPI 15:0	C24 H47 O12 P	558.283	10.81	557.276	No results	Full match	No results	Lipids and lipid-like molecules	Glycerophospholipids	Glycerophosphoinositols	Phosphatidylinositols	1.05623e+07	2.27008e+07	1.55901e+07	1.0708e+07	1.00688e+07	9.84607e+06	6.50824e+06	4.03481e+06	2.93369e+06	2.96302e+06	5.4994e+06	2.84599e+06	1.32985e+07	7.52517e+06	6.1313e+06	5.74816e+06	6.04334e+06	5.35278e+06	8.01816e+06	1.58058e+07	9.12938e+06	6.96166e+06	1.1709e+07	6.27586e+06	8.53447e+06	9.85015e+06	6.83485e+06
Com_2212_neg	cis-2-Decenoic acid	C10 H18 O2	170.131	6.297	169.124	Full match	No results	No results	Lipids and lipid-like molecules	Fatty Acyls	Fatty acids and conjugates	Medium-chain fatty acids	8.66285e+06	9.02333e+06	2.09568e+07	1.10927e+07	1.05363e+07	1.73904e+07	870254	1.0164e+06	1.06558e+06	1.19781e+06	1.47201e+06	992680	1.18511e+06	2.20671e+06	2.29499e+06	2.02579e+06	1.10035e+06	1.63735e+06	2.39919e+06	3.44614e+06	1.76719e+06	2.06478e+06	669812	873677	4.93307e+06	4.63748e+06	4.65748e+06
Com_2357_neg	Thymine	C5 H6 N2 O2	126.043	1.323	125.036	No results	No results	Full match	Organoheterocyclic compounds	Diazines	Pyrimidines and pyrimidine derivatives	Hydroxypyrimidines	2.40264e+06	2.13194e+06	2.40697e+06	2.59905e+06	1.77693e+06	1.70513e+06	2.10409e+07	8.20511e+06	712863	2.85202e+06	7.33664e+06	3.56434e+06	6.8418e+06	5.8949e+06	5.74283e+06	2.28361e+06	7.23339e+06	5.24298e+06	2.65664e+06	5.12168e+06	3.94419e+06	2.28345e+06	3.46925e+06	4.10848e+06	4.84012e+06	5.58885e+06	4.33388e+06
Com_2381_neg	2-Phenylglycine	C8 H9 N O2	151.064	5.747	150.057	No results	No results	Full match	Organic acids and derivatives	Carboxylic acids and derivatives	Amino acids, peptides, and analogues	Alpha amino acids	966805	1.08762e+06	921559	1.33827e+06	1.20694e+06	1.16895e+06	1.28529e+06	938850	895961	1.05402e+06	956639	1.2165e+06	3.40923e+06	2.7882e+06	2.73704e+06	1.86222e+06	1.92017e+06	1.24981e+06	1.56789e+07	2.10116e+07	1.43759e+07	1.0823e+07	1.38694e+07	1.5444e+07	3.34778e+06	2.69738e+06	3.28769e+06
Com_2471_neg	2-chloro-4-(2-chloro-3,5-dinitrothien-4-yl)-3,5-dinitrothiophene	C17 H10 Cl N3 O	307.049	6.123	306.042	Invalid mass	No results	No results					554760	536456	547660	502743	469835	468811	223608	263766	248862	299262	247967	319381	2.89236e+06	3.45742e+06	1.00343e+06	604633	390343	173340	5.7208e+06	1.99219e+07	1.04263e+07	6.53949e+06	1.0086e+07	1.82524e+07	3.43169e+06	3.22085e+06	3.58473e+06
Com_2493_neg	Thromboxane B3	C20 H32 O6	368.221	6.826	367.214	Full match	No results	Full match	Lipids and lipid-like molecules	Fatty Acyls	Eicosanoids	Thromboxanes	6.55361e+06	5.51311e+06	3.55552e+06	3.4765e+06	5.07884e+06	1.2665e+06	2.49193e+06	1.53604e+06	657606	1.20613e+06	1.30276e+06	724970	3.27521e+06	2.39898e+06	3.29478e+06	1.22803e+07	8.99831e+06	9.19736e+06	4.68728e+06	6.04262e+06	4.56775e+06	1.2868e+07	4.71235e+06	6.09886e+06	6.55296e+06	6.29635e+06	6.82773e+06
Com_2496_neg	LPG 16:1	C22 H43 O9 P	482.266	9.995	481.259	No results	Full match	No results	Lipids and lipid-like molecules	Glycerophospholipids	Glycerophosphoglycerols	Phosphatidylglycerols	310108	328289	227892	199039	187883	203709	1.59541e+06	1.07129e+06	1.24807e+06	1.58395e+06	831462	711039	4.91161e+06	307538	521308	1.90376e+06	1.01694e+06	372199	2.68078e+06	1.95797e+07	6.22791e+06	5.85541e+06	9.57907e+06	3.11047e+06	3.19357e+06	2.30291e+06	1.98537e+06
Com_2499_neg	4-Methylvaleric Acid	C6 H12 O2	116.084	6.159	115.077	No results	No results	Full match	Lipids and lipid-like molecules	Fatty Acyls	Fatty acids and conjugates	Hydroxy fatty acids	4.70278e+06	5.26008e+06	5.12124e+06	4.64623e+06	4.88636e+06	4.56165e+06	9.91747e+06	1.216e+07	1.19077e+07	1.36404e+07	1.10771e+07	1.4844e+07	9.74517e+06	9.95059e+06	9.82005e+06	9.50561e+06	1.32995e+07	1.01218e+07	7.75216e+06	7.57931e+06	7.33086e+06	6.15033e+06	5.96102e+06	5.99796e+06	9.2711e+06	1.00703e+07	9.60799e+06
Com_2509_neg	LPA 17:2	C20 H37 O7 P	420.23	9.649	419.222	No results	Full match	No results	Lipids and lipid-like molecules	Glycerophospholipids	Glycerophosphates	1,2-diacylglycerol-3-phosphates	201658	708780	78857.9	1.03836e+06	1.11701e+06	437187	1.78131e+06	1.18138e+06	828903	556822	1.20516e+06	976180	1.11917e+06	993066	1.20511e+06	1.1264e+06	1.90437e+06	796809	6.62685e+06	1.392e+07	1.00738e+07	5.51581e+06	1.94424e+07	4.79434e+06	3.25987e+06	2.18849e+06	2.80073e+06
Com_2522_neg	15(R)-Prostaglandin E2	C20 H32 O5	352.226	8.465	351.219	Full match	No results	Full match	Lipids and lipid-like molecules	Fatty Acyls	Eicosanoids	Prostaglandins and related compounds	8.68756e+06	8.82154e+06	1.73808e+07	1.05434e+07	6.72441e+06	1.23668e+07	617056	461927	314787	362171	414654	132451	419445	188057	399108	414581	448426	301383	345327	268558	292882	234454	209262	227606	2.9714e+06	3.21515e+06	3.0182e+06
Com_2547_neg	Gentisic acid	C7 H6 O4	154.026	1.346	307.045	No results	No results	Full match	Benzenoids	Benzene and substituted derivatives	Benzoic acids and derivatives	Hydroxybenzoic acid derivatives	922899	858531	451479	975504	412831	550776	2.57928e+06	1.7822e+06	863961	4.87504e+06	1.10839e+07	3.0871e+06	6.1441e+06	1.16271e+07	9.65339e+06	1.19049e+07	1.28021e+07	9.83153e+06	1.00415e+07	2.62737e+06	2.28814e+06	3.88609e+06	3.08469e+06	3.61258e+06	2.92239e+06	3.97346e+06	3.95484e+06
Com_2564_neg	19(R)-Hydroxy prostaglandin F2α	C20 H34 O6	406.214	9.113	405.206	Invalid mass	No match	No results	Lipids and lipid-like molecules	Fatty Acyls	Eicosanoids	Prostaglandins and related compounds	211564	1.9416e+06	77402.6	2.14686e+06	4.79271e+06	1.00936e+06	1.84651e+07	5.43993e+06	4.51482e+06	2.57158e+06	5.14714e+06	2.69932e+06	1.24616e+06	761707	643734	1.39725e+06	1.61562e+06	779675	6.86799e+06	9.26762e+06	9.14074e+06	2.44272e+06	1.27786e+07	5.79048e+06	2.24278e+06	4.61676e+06	3.22182e+06
Com_2602_neg	N-Acetyl-aspartic acid	C6 H9 N O5	175.049	1.497	174.041	No results	No results	Full match	Organic acids and derivatives	Carboxylic acids and derivatives	Amino acids, peptides, and analogues	Aspartic acid and derivatives	1.79415e+07	1.19905e+07	1.56672e+07	1.14018e+07	4.00173e+06	8.95355e+06	3.99329e+06	4.26447e+06	4.44547e+06	4.57927e+06	4.46188e+06	4.00134e+06	2.25761e+06	2.18228e+06	2.27659e+06	2.11233e+06	1.86585e+06	1.56917e+06	3.0617e+06	6.05935e+06	5.29395e+06	5.30908e+06	4.03666e+06	3.68368e+06	3.58641e+06	4.41117e+06	4.3482e+06
Com_2639_neg	PC (2:0/16:1)	C26 H50 N O8 P	581.336	8.322	580.328	No results	Invalid mass	No results	Lipids and lipid-like molecules	Glycerophospholipids	Glycerophosphocholines	Phosphocholines	510319	678530	458522	616667	341606	469664	1.39015e+06	2.7611e+06	895638	1.20334e+06	3.3421e+06	2.74152e+06	4.95339e+06	8.29271e+06	7.15703e+06	5.27911e+06	8.3426e+06	1.14039e+07	4.17297e+06	388498	1.6701e+06	2.92137e+06	1.29181e+06	1.62258e+06	2.93075e+06	3.26779e+06	3.32015e+06
Com_2646_neg	Phenylacetylglycine	C10 H11 N O3	193.075	5.609	192.067	No results	No results	Full match	Organic acids and derivatives	Carboxylic acids and derivatives	Amino acids, peptides, and analogues	N-acyl-alpha amino acids	4.48327e+06	4.54553e+06	3.23151e+06	1.28779e+07	4.59747e+06	2.52846e+06	4.9506e+06	5.1893e+06	4.8461e+06	5.25559e+06	6.1942e+06	4.75336e+06	9.33122e+06	8.7813e+06	1.17507e+07	6.59715e+06	4.82991e+06	6.06737e+06	1.00114e+07	7.82941e+06	6.97857e+06	6.66135e+06	5.27819e+06	9.1139e+06	5.39577e+06	5.19656e+06	5.67388e+06
Com_2709_neg	JWH 250 N-pentanoic acid metabolite	C22 H23 N O4	401.145	5.037	400.137	Invalid mass	No results	No results	Organoheterocyclic compounds	Indoles and derivatives	Phenylacetylindoles	Phenylacetylindoles	3.39595e+06	1.59681e+07	1.40007e+07	8.24993e+06	8.61319e+06	1.42347e+07	410529	366316	670230	760155	399124	378221	362683	322422	298143	371280	351107	279619	531496	886740	573966	469477	571953	561913	3.74928e+06	4.08308e+06	3.28994e+06
Com_2775_neg	5-Hydroxyindole	C8 H7 N O	133.053	5.749	132.046	No results	No results	Full match	Organoheterocyclic compounds	Indoles and derivatives	Hydroxyindoles	Hydroxyindoles	671299	710448	654726	594555	685462	663408	1.11041e+06	706273	811450	788630	644102	672109	3.12499e+06	2.28101e+06	2.14653e+06	1.91161e+06	1.57863e+06	1.14641e+06	1.27043e+07	1.65954e+07	1.12299e+07	8.6905e+06	1.06399e+07	1.25494e+07	2.56886e+06	2.17109e+06	2.63224e+06
Com_2811_neg	LPI 16:1	C25 H47 O12 P	570.283	9.904	569.276	No results	Full match	No results	Lipids and lipid-like molecules	Glycerophospholipids	Glycerophosphoinositols	Phosphatidylinositols	581436	241644	702594	247934	299014	61910.5	1.82896e+06	2.06026e+06	1.13202e+06	1.23356e+06	1.64963e+06	1.14639e+06	1.52064e+06	800933	1.37059e+06	786979	1.16189e+06	1.02165e+06	3.38628e+06	1.63134e+07	7.30681e+06	4.16281e+06	7.25101e+06	4.54105e+06	1.58858e+06	1.69058e+06	1.53711e+06
Com_2825_neg	LPS 18:1	C24 H46 N O9 P	523.293	9.915	522.286	No results	Full match	No results	Lipids and lipid-like molecules	Glycerophospholipids	Glycerophosphoserines	Phosphatidylserines	1.17254e+06	407526	897053	758773	765372	720255	192541	241463	257314	210283	199140	149800	739174	873946	446344	590951	736804	394212	1.25025e+07	1.51701e+07	1.30241e+07	1.51434e+07	1.58463e+07	1.57999e+07	4.32011e+06	3.4459e+06	3.42521e+06
Com_2835_neg	Riboflavin	C17 H20 N4 O6	376.14	5.398	375.132	Invalid mass	Invalid mass	No results	Organoheterocyclic compounds	Pteridines and derivatives	Alloxazines and isoalloxazines	Flavins	5.87972e+06	4.27655e+06	6.04579e+06	5.95604e+06	5.1003e+06	6.55961e+06	9.39481e+06	5.86986e+06	4.71885e+06	3.79195e+06	5.89694e+06	2.96838e+06	2.52836e+06	3.4557e+06	3.2323e+06	4.22741e+06	3.97044e+06	1.02508e+07	1.43176e+06	1.6876e+06	3.75701e+06	3.52607e+06	4.05654e+06	3.42371e+06	4.15754e+06	4.36476e+06	4.35145e+06
Com_2842_neg	Pyrithioxin	C16 H20 N2 O4 S2	368.087	4.974	367.08	No results	No results	Full match	Organoheterocyclic compounds	Pyridines and derivatives	Methylpyridines	Methylpyridines	542056	550182	349936	212356	145556	282876	5.66963e+06	4.99416e+06	347985	1.34834e+07	4.37783e+06	498346	4.16834e+06	4.72079e+06	4.02235e+06	1.43413e+06	4.17973e+06	2.57611e+06	2.27882e+06	1.33571e+06	1.12763e+06	1.18839e+06	1.4092e+06	1.45698e+06	2.6885e+06	3.23784e+06	4.29787e+06
Com_2844_neg	7-Hydroxy-3,4-dihydrocarbostyril	C9 H9 N O2	163.064	4.95	162.056	No results	No results	Full match	Organoheterocyclic compounds	Quinolines and derivatives	Quinolones and derivatives	Hydroquinolones	2.75227e+06	2.84416e+06	2.40586e+06	2.4846e+06	2.0726e+06	2.67386e+06	1.57619e+07	6.97557e+06	6.4566e+06	6.0338e+06	4.94089e+06	5.27219e+06	2.97383e+06	2.58979e+06	3.42517e+06	3.11681e+06	3.63314e+06	3.74839e+06	4.03431e+06	5.51596e+06	5.91819e+06	4.6168e+06	6.07566e+06	5.93911e+06	3.87152e+06	3.83242e+06	4.87144e+06
Com_2870_neg	Desthiobiotin	C10 H18 N2 O3	214.133	4.904	213.125	No results	Full match	No results	Organoheterocyclic compounds	Azoles	Imidazoles	Imidazolyl carboxylic acids and derivatives	1.21472e+07	1.0991e+07	1.37188e+07	1.306e+07	1.13716e+07	9.83703e+06	8.99502e+06	9.53762e+06	1.14445e+07	1.33115e+07	7.8392e+06	7.12108e+06	1.53754e+06	1.72567e+06	1.87668e+06	1.01134e+06	5.41033e+06	1.92796e+06	2.54289e+06	7.6842e+06	5.82835e+06	3.62363e+06	4.42952e+06	5.24484e+06	6.42833e+06	6.0302e+06	6.79323e+06
Com_2871_neg	LPI 17:2	C26 H47 O12 P	582.283	9.679	581.276	No results	Invalid mass	No results	Lipids and lipid-like molecules	Glycerophospholipids	Glycerophosphoinositols	Phosphatidylinositols	358043	78278.5	565701	146268	146753	70459.4	968914	1.19391e+06	1.18832e+06	645999	1.29445e+06	1.03421e+06	1.21861e+06	481363	831795	798762	831153	512520	2.92684e+06	1.58522e+07	1.10717e+07	5.76938e+06	1.26358e+07	8.35944e+06	1.57807e+06	1.79726e+06	1.24214e+06
Com_2872_neg	Cyclohexaneacetic acid	C8 H14 O2	142.1	6.445	141.092	No results	No results	Full match	Organic acids and derivatives	Carboxylic acids and derivatives	Carboxylic acids	Carboxylic acids	1.0321e+07	8.21024e+06	1.4291e+07	9.85925e+06	7.25664e+06	1.20876e+07	2.53161e+06	3.14512e+06	3.44854e+06	4.15548e+06	5.27263e+06	3.26814e+06	3.17093e+06	2.37248e+06	3.14409e+06	2.33741e+06	1.73993e+06	2.65001e+06	1.50213e+06	1.03534e+06	827874	1.405e+06	908507	841112	4.53268e+06	4.84145e+06	4.72174e+06
Com_2894_neg	trans-10-Heptadecenoic Acid	C17 H32 O2	268.241	10.139	267.234	Full match	No results	No results	Lipids and lipid-like molecules	Fatty Acyls	Fatty acids and conjugates	Long-chain fatty acids	1.84412e+06	1.33286e+06	1.70104e+06	461221	305366	246229	8.9257e+06	6.00294e+06	9.1529e+06	5.84251e+06	5.12829e+06	5.04228e+06	4.3777e+06	1.5881e+06	1.9359e+06	1.76685e+06	2.25944e+06	1.87847e+06	3.34759e+06	6.98753e+06	1.58576e+07	7.6095e+06	4.62708e+06	3.05562e+06	5.67438e+06	4.44484e+06	4.79629e+06
Com_2914_neg	FAHFA (16:0/18:2)	C34 H62 O4	534.465	10.349	533.457	No results	Full match	No results	Lipids and lipid-like molecules	Fatty Acyls	Fatty acids and conjugates	Fatty acids	8.04349e+06	4.26186e+06	6.90435e+06	994984	326826	378105	1.52488e+07	1.19688e+07	9.55331e+06	6.88624e+06	6.03414e+06	7.34295e+06	3.43297e+06	930798	1.62246e+06	1.39096e+06	1.59299e+06	1.57477e+06	821296	516465	1.94611e+06	1.77326e+06	422766	1.03467e+06	4.11285e+06	2.73936e+06	2.423e+06
Com_2943_neg	1-[6-(benzyloxy)-3-(tert-butyl)-2-hydroxyphenyl]ethan-1-one	C19 H22 O3	298.161	8.949	297.154	Invalid mass	No results	No results					4.61915e+06	1.35001e+06	2.33863e+06	1.92978e+06	2.25126e+06	1.58266e+06	7.72255e+06	1.36108e+07	2.10459e+06	2.21257e+06	1.65728e+06	2.11888e+06	4.0381e+06	7.44887e+06	3.28878e+06	5.03696e+06	2.6426e+06	1.12025e+06	835539	2.74647e+06	1.25132e+06	2.84054e+06	2.28339e+06	2.4027e+06	3.65442e+06	4.40529e+06	2.45063e+06
Com_2956_neg	4-Methylhippuric acid	C10 H11 N O3	193.075	5.687	192.067	Full match	Partial match	Full match	Benzenoids	Benzene and substituted derivatives	Benzoic acids and derivatives	Hippuric acids	1.49097e+07	9.69569e+06	9.58547e+06	1.19893e+07	9.34695e+06	9.17496e+06	8.54298e+06	7.72885e+06	7.32144e+06	7.76493e+06	6.63993e+06	6.76078e+06	4.06557e+06	2.77512e+06	4.27496e+06	3.4137e+06	1.97426e+06	4.65081e+06	9.1898e+06	1.02669e+07	6.09105e+06	6.41635e+06	9.04376e+06	7.89813e+06	6.56656e+06	6.81054e+06	6.92278e+06
Com_2965_neg	4-Methylcatechol	C7 H8 O2	124.053	5.194	123.046	Full match	No results	No results	Benzenoids	Phenols	Benzenediols	Catechols	6.90101e+06	1.31204e+07	1.35371e+07	1.16647e+07	1.07104e+07	1.3311e+07	1.21182e+06	912224	1.06491e+06	1.53217e+06	1.10785e+06	1.10958e+06	1.3922e+06	1.75294e+06	2.18202e+06	1.26536e+06	1.42607e+06	2.35856e+06	5.04286e+06	5.42491e+06	1.96311e+06	6.58294e+06	6.78996e+06	5.25999e+06	5.48463e+06	5.85689e+06	5.19256e+06
Com_2984_neg	3-Methyl-2-oxobutanoic acid	C5 H8 O3	116.048	5.505	115.041	No results	No results	Full match	Organic acids and derivatives	Keto acids and derivatives	Short-chain keto acids and derivatives	Short-chain keto acids and derivatives	6.49947e+06	6.4801e+06	4.60751e+06	4.93988e+06	4.17715e+06	5.89197e+06	3.88679e+06	2.9877e+06	3.40034e+06	2.84433e+06	3.29793e+06	3.15087e+06	7.41069e+06	7.13952e+06	8.52761e+06	6.69855e+06	1.02051e+07	8.54958e+06	1.21509e+07	1.36686e+07	1.05907e+07	1.01131e+07	1.12302e+07	1.46977e+07	6.55983e+06	7.12329e+06	7.67661e+06
Com_3000_neg	Prostaglandin D2	C20 H32 O5	352.226	6.211	351.219	Full match	No results	Full match	Lipids and lipid-like molecules	Fatty Acyls	Eicosanoids	Prostaglandins and related compounds	615013	413037	400796	380965	372727	421794	9.00979e+06	4.79407e+06	4.25024e+06	4.37221e+06	5.09214e+06	4.19624e+06	6.02648e+06	6.34561e+06	5.64694e+06	6.473e+06	6.61237e+06	9.48905e+06	4.82258e+06	4.35779e+06	4.39107e+06	8.27093e+06	3.41761e+06	5.7905e+06	3.89831e+06	4.52353e+06	4.37346e+06
Com_3018_neg	2-Hydroxy-3-methylbutanoic acid	C5 H10 O3	118.063	5.357	117.056	No results	No results	Full match	Lipids and lipid-like molecules	Fatty Acyls	Fatty acids and conjugates	Hydroxy fatty acids	1.0723e+07	1.37076e+07	1.22568e+07	1.08546e+07	1.04119e+07	9.70634e+06	2.82608e+06	2.52383e+06	2.67895e+06	2.93947e+06	3.13613e+06	2.83199e+06	5.71247e+06	4.42983e+06	4.67442e+06	5.86975e+06	4.62296e+06	6.80874e+06	7.45097e+06	4.39564e+06	3.37867e+06	4.19226e+06	4.43739e+06	5.02949e+06	4.42931e+06	5.79794e+06	6.22108e+06
Com_3029_neg	15(R),19(R)-Hydroxy prostaglandin F2α	C20 H34 O6	370.237	6.517	369.23	Full match	No results	Full match	Lipids and lipid-like molecules	Fatty Acyls	Eicosanoids	Prostaglandins and related compounds	796271	918113	682081	741114	790841	857312	9.80838e+06	7.82375e+06	6.25214e+06	9.54522e+06	1.14837e+07	7.43435e+06	5.73827e+06	6.09867e+06	4.06404e+06	6.1123e+06	6.31115e+06	7.89895e+06	3.13898e+06	3.10975e+06	1.91194e+06	2.72539e+06	1.59069e+06	1.96255e+06	5.5096e+06	4.20905e+06	4.23099e+06
Com_3078_neg	5-(2-chloro-6-methylphenoxy)-1,3-dimethyl-4-nitro-1H-pyrazole	C12 H12 Cl N3 O3	281.058	4.096	280.051	Full match	No results	No results					1.39758e+07	1.07885e+07	8.59659e+06	7.39222e+06	5.0772e+06	7.59113e+06	1.78944e+06	2.77272e+06	1.7773e+06	4.42331e+06	4.88539e+06	4.0958e+06	2.84422e+06	3.54653e+06	2.98803e+06	4.54275e+06	3.0162e+06	5.95642e+06	6.38182e+06	4.28994e+06	5.73397e+06	4.39724e+06	5.55095e+06	6.71544e+06	4.39136e+06	4.46405e+06	4.7537e+06
Com_3128_neg	methyl 9-(2,4-dimethoxyanilino)-9-oxononanoate	C18 H27 N O5	337.19	5.793	336.183	Full match	No results	No results					1.75003e+06	2.36146e+06	2.13717e+06	2.05702e+06	2.40838e+06	2.31967e+06	2.74104e+06	9.26078e+06	1.03552e+07	7.56683e+06	3.92669e+06	1.1018e+07	964024	417929	755542	550711	180124	181947	1.97571e+06	2.07262e+06	538166	726676	1.16897e+06	523106	3.18714e+06	3.1415e+06	3.56345e+06
Com_3156_neg	D-Raffinose	C18 H32 O16	504.177	5.524	503.17	Invalid mass	No results	No results	Organic oxygen compounds	Organooxygen compounds	Carbohydrates and carbohydrate conjugates	Oligosaccharides	510078	371940	327766	315089	627338	531710	1.35235e+07	9.07537e+06	5.35313e+06	6.14285e+06	5.72249e+06	5.85376e+06	2.00835e+06	1.68796e+06	1.56537e+06	2.40056e+06	1.90018e+06	1.46224e+06	2.0983e+06	1.42744e+06	1.54606e+06	1.34338e+06	1.66127e+06	1.04144e+06	1.8293e+06	2.01874e+06	2.45648e+06
Com_3170_neg	N1-[3-(acetylamino)-2-oxo-2H-chromen-6-yl]-4-nitrobenzamide	C18 H13 N3 O6	367.076	5.293	366.069	Invalid mass	No results	No results					2.52491e+06	2.09216e+06	1.80242e+06	2.68756e+06	1.93531e+06	1.73373e+06	1.34375e+07	9.63279e+06	1.02943e+07	8.81195e+06	8.33271e+06	5.98334e+06	3.56096e+06	3.19412e+06	3.93035e+06	3.59526e+06	4.95601e+06	5.39747e+06	2.45314e+06	2.48261e+06	1.84104e+06	3.55561e+06	2.78849e+06	653764	4.61812e+06	5.13842e+06	5.17538e+06
Com_3299_neg	N-(2-hydroxyethyl)-N'-propylthiourea	C6 H14 N2 O S	212.08	4.058	211.073	Invalid mass	No results	No results					1.11597e+07	8.07436e+06	1.06093e+07	1.27731e+07	1.07191e+07	6.97111e+06	510073	398978	298824	339310	270404	292091	320795	309455	224233	385094	349004	316469	383391	505116	455730	417162	387410	404935	1.7558e+06	2.53947e+06	2.3783e+06
Com_3374_neg	LPC 18:0	C26 H54 N O7 P	569.372	10.152	568.365	No results	Invalid mass	No results	Lipids and lipid-like molecules	Glycerophospholipids	Glycerophosphocholines	Phosphocholines	31051	36972.7	88629.3	74618.2	37025.8	22998.4	7.58561e+06	1.09898e+07	2.42385e+06	1.77419e+06	4.17578e+06	2.55442e+06	1.19781e+06	430538	1.22741e+06	553591	1.77107e+06	298932	53521.2	88014	44199.7	3.94112e+06	125457	30913.7	795408	548971	526809
Com_3385_neg	2-(Formylamino)Benzoic Acid	C8 H7 N O3	165.043	5.057	164.036	No results	No results	Full match					4.40317e+06	4.44417e+06	4.86771e+06	4.75341e+06	3.46351e+06	4.18963e+06	4.43786e+06	4.45836e+06	4.38126e+06	5.30917e+06	6.80293e+06	3.56965e+06	5.69873e+06	5.3229e+06	5.03708e+06	4.06547e+06	3.48652e+06	3.39002e+06	7.30395e+06	1.22794e+07	1.02132e+07	5.78771e+06	9.20686e+06	1.20283e+07	4.67244e+06	4.98914e+06	6.10894e+06
Com_3392_neg	methadone-d9	C21 H18 [2]H9 N O	317.956	1.208	316.949	Invalid mass	No results	No results					1.07582e+07	1.04009e+07	1.10464e+07	1.19692e+07	9.30693e+06	5.33755e+06	119306	75784.8	71510.9	60175.2	55046.5	79565	68682.2	62495.5	61180	54170.4	81152.1	66803.7	100930	82708.9	83179.2	64486.7	87467	90599.6	100065	63696.9	57168.8
Com_3515_neg	FAHFA (18:2/14:1)	C32 H56 O4	504.42	9.204	503.413	No results	Full match	No results	Lipids and lipid-like molecules	Fatty Acyls	Fatty acids and conjugates	Fatty acids	90108.9	68975.2	67152.5	14346.1	12413.7	9090.79	1.13603e+07	2.20256e+06	4.97392e+06	4.26358e+06	5.56657e+06	2.96835e+06	340531	77448.9	123423	117640	151939	390636	153159	149152	240796	38955.8	101227	36341.1	1.00538e+06	748737	653324
Com_3516_neg	LPI 14:0	C23 H45 O12 P	544.267	9.782	543.26	No results	Full match	No results	Lipids and lipid-like molecules	Glycerophospholipids	Glycerophosphoinositols	Phosphatidylinositols	67723.1	60508.7	66966	56877	45818.8	42650.9	1.13532e+07	4.81277e+06	2.06583e+06	1.17306e+06	3.53183e+06	1.39586e+06	425374	321419	672103	1.54997e+06	727890	260887	3.37197e+06	1.03136e+06	2.20618e+06	921280	1.19204e+06	952734	443292	463985	265507
Com_3543_neg	N-acetyl-L-ornithine	C7 H14 N2 O3	174.101	5.592	173.094	No results	No results	Full match	Organic acids and derivatives	Carboxylic acids and derivatives	Amino acids, peptides, and analogues	N-acyl-L-alpha-amino acids	9.91885e+06	9.83201e+06	1.03002e+07	1.07031e+07	1.05232e+07	9.7201e+06	224662	210838	173445	272494	211250	195305	196811	180772	210986	161880	169402	265661	216702	189493	182860	174343	186908	185199	2.94365e+06	3.28386e+06	3.76171e+06
Com_3566_neg	4-Acetamidobutyric Acid	C6 H11 N O3	145.074	5.294	144.067	No results	No results	Full match	Organic acids and derivatives	Carboxylic acids and derivatives	Amino acids, peptides, and analogues	Gamma amino acids and derivatives	8.25558e+06	6.99978e+06	6.61141e+06	7.17333e+06	7.43235e+06	6.14295e+06	6.94691e+06	4.94113e+06	4.36425e+06	4.58707e+06	4.59505e+06	3.64244e+06	4.95738e+06	3.05249e+06	4.62845e+06	4.0379e+06	3.69109e+06	2.69633e+06	9.75105e+06	9.96708e+06	7.0362e+06	7.30894e+06	1.01535e+07	8.64119e+06	6.42323e+06	5.42201e+06	5.94444e+06
Com_3592_neg	Xanthohumol	C21 H22 O5	354.151	9.716	353.144	Invalid mass	No results	No results	Phenylpropanoids and polyketides	Linear 1,3-diarylpropanoids	Chalcones and dihydrochalcones	3-prenylated chalcones	626833	585178	422901	192319	220542	71889.8	1.09956e+07	4.00451e+06	3.17242e+06	3.14099e+06	3.34257e+06	2.89984e+06	845395	466448	462987	385936	620127	634754	794908	908345	1.14193e+06	996222	977421	531273	1.36685e+06	1.0613e+06	1.05671e+06
Com_3640_neg	FAHFA (16:1/18:3)	C34 H58 O4	530.433	9.719	529.426	No results	Full match	No results	Lipids and lipid-like molecules	Fatty Acyls	Fatty acids and conjugates	Fatty acids	413246	301874	340462	24570.4	19893.5	19884	1.07543e+07	5.40451e+06	7.03095e+06	6.50154e+06	4.93628e+06	5.15207e+06	1.67294e+06	519829	633552	382599	734074	1.12366e+06	912338	1.09229e+06	2.17058e+06	970973	1.10328e+06	294172	2.27324e+06	1.70862e+06	1.34612e+06
Com_3777_neg	DL-Norvaline	C5 H11 N O2	117.079	5.215	116.072	No results	No results	Full match	Organic acids and derivatives	Carboxylic acids and derivatives	Amino acids, peptides, and analogues	Alpha amino acids	6.56884e+06	6.33819e+06	7.07896e+06	7.55759e+06	6.01114e+06	9.0703e+06	712659	789686	726535	754091	904057	654256	1.10577e+06	898848	654691	823119	943798	695774	974466	1.99257e+06	1.27914e+06	1.95922e+06	2.05999e+06	1.62297e+06	2.02938e+06	2.20008e+06	2.24975e+06
Com_3780_neg	Pentadecanoic acid	C15 H30 O2	242.226	9.816	241.218	Full match	No results	Full match	Lipids and lipid-like molecules	Fatty Acyls	Fatty acids and conjugates	Long-chain fatty acids	779280	494536	606435	379651	233841	180142	1.01337e+07	5.22393e+06	7.54571e+06	4.54482e+06	4.08874e+06	4.3697e+06	2.51324e+06	1.02221e+06	1.19815e+06	756786	2.22321e+06	1.06328e+06	994223	2.83105e+06	1.6408e+06	1.14265e+06	1.58092e+06	721981	2.18239e+06	1.69644e+06	1.48323e+06
Com_3788_neg	6-Thioinosine-phosphate	C10 H13 N4 O7 P S	364.019	1.31	363.012	Invalid mass	Invalid mass	No results	Nucleosides, nucleotides, and analogues	Purine nucleotides	Purine ribonucleotides	Purine ribonucleoside monophosphates	1.95931e+06	1.55729e+06	1.44276e+06	2.16596e+06	2.16102e+06	1.91081e+06	4.61878e+06	5.81633e+06	6.26968e+06	3.87785e+06	6.97463e+06	6.32991e+06	5.82726e+06	4.2059e+06	3.41453e+06	5.94684e+06	5.68074e+06	3.28016e+06	6.80336e+06	1.02786e+07	5.40846e+06	5.64939e+06	7.5099e+06	7.03207e+06	4.86304e+06	4.82264e+06	6.03017e+06
Com_3891_neg	3-[(methoxycarbonyl)amino]-2,2,3-trimethylbutanoic acid	C9 H17 N O4	203.116	5.857	202.109	Full match	No results	Not the top hit					7.99264e+06	7.26216e+06	6.79054e+06	7.88379e+06	7.0681e+06	8.61842e+06	4.73547e+06	707574	545034	5.24315e+06	4.4394e+06	3.62263e+06	2.70733e+06	418440	549058	742727	3.26931e+06	446176	1.61848e+06	5.1793e+06	5.19852e+06	2.61069e+06	4.13171e+06	2.91853e+06	2.72328e+06	2.21894e+06	2.57703e+06
Com_3897_neg	11(E)-Eicosenoic Acid	C20 H38 O2	310.288	11.354	309.281	Full match	No results	Full match	Lipids and lipid-like molecules	Fatty Acyls	Fatty acids and conjugates	Long-chain fatty acids	2.37478e+06	2.65712e+06	2.13755e+06	1.05942e+06	447687	411227	9.6318e+06	6.03375e+06	4.78641e+06	5.28878e+06	3.04275e+06	2.86974e+06	2.48567e+06	364353	1.177e+06	772478	1.56731e+06	779259	1.77503e+06	3.25441e+06	4.60097e+06	2.76626e+06	2.80221e+06	1.7722e+06	3.12832e+06	2.74683e+06	2.61572e+06
Com_3911_neg	LPG 17:1	C23 H45 O9 P	496.283	11.509	495.275	No results	Invalid mass	No results	Lipids and lipid-like molecules	Glycerophospholipids	Glycerophosphoglycerols	Phosphatidylglycerols	154508	132327	130205	136730	137165	112109	241633	153440	118658	120713	122317	115036	731484	110097	112571	100781	132904	99292.8	201041	6.07826e+06	1.06079e+06	1.09403e+06	5.76751e+06	1.01572e+07	1.66356e+06	1.46173e+06	1.57501e+06
Com_3981_neg	FAHFA (18:1/20:3)	C38 H66 O4	586.497	10.55	585.489	No results	Full match	No results	Lipids and lipid-like molecules	Fatty Acyls	Fatty acids and conjugates	Fatty acids	8.28999e+06	7.63973e+06	8.23802e+06	643381	426196	206299	4.57135e+06	7.61684e+06	7.69285e+06	7.93083e+06	3.15562e+06	4.66158e+06	3.48459e+06	516753	1.22153e+06	1.01004e+06	1.31301e+06	1.54685e+06	2.01768e+06	3.54281e+06	6.04227e+06	6.569e+06	2.26496e+06	675102	6.43891e+06	5.21836e+06	5.04498e+06
Com_4003_neg	LPI 16:2	C25 H45 O12 P	568.267	9.219	567.26	No results	Full match	No results	Lipids and lipid-like molecules	Glycerophospholipids	Glycerophosphoinositols	Phosphatidylinositols	222692	95479.4	159968	121461	78874.9	75909.2	9.22497e+06	4.03183e+06	2.06361e+06	1.79728e+06	3.58774e+06	1.83168e+06	456940	230256	443267	661151	591091	302643	1.44733e+06	1.85749e+06	1.30855e+06	739221	1.45682e+06	929383	673492	599080	524177
Com_4133_neg	Tanespimycin	C31 H43 N3 O8	621.279	5.064	620.271	Invalid mass	No results	No results	Phenylpropanoids and polyketides	Macrolactams	Not available	Macrolactams	5.01552e+06	6.18236e+06	6.31389e+06	8.84081e+06	5.67152e+06	4.91668e+06	359916	375184	278301	288407	289292	317173	303458	282671	275799	284855	307820	245145	465969	510947	489333	383331	462295	492636	1.5091e+06	1.54322e+06	1.82605e+06
Com_4172_neg	5-[4-(2-furylcarbonyl)piperazino]-5-oxo-3-phenylpentanoic acid	C20 H22 N2 O5	370.15	4.744	369.143	Invalid mass	No results	No results					6.35295e+06	8.14584e+06	7.15847e+06	8.61106e+06	6.4587e+06	6.39509e+06	1.58523e+06	654623	655941	1.20052e+06	1.13829e+06	1.00892e+06	1.67508e+06	1.78836e+06	1.82199e+06	1.43879e+06	1.53241e+06	1.48349e+06	1.24402e+06	753340	664574	1.3279e+06	723066	1.3247e+06	2.36832e+06	2.65626e+06	2.71082e+06
Com_4298_neg	THC	C21 H30 O2	314.226	9.109	313.218	Full match	No results	Full match	Organoheterocyclic compounds	Benzopyrans	1-benzopyrans	2,2-dimethyl-1-benzopyrans	3.57401e+06	5.23648e+06	7.56041e+06	4.68216e+06	1.90232e+06	2.97703e+06	66042.9	138849	94837.4	66333.6	100483	63162.1	65058.2	32542.2	38023	30395.8	100185	34002.2	28367	33343.5	31951.7	42338.9	29658.5	27971.3	942803	934253	787187
Com_4431_neg	16α-Hydroxyestrone	C18 H22 O3	304.164	5.589	303.158	Invalid mass	No results	No results	Lipids and lipid-like molecules	Steroids and steroid derivatives	Estrane steroids	Estrogens and derivatives	7.79155e+06	6.66389e+06	4.15247e+06	6.1071e+06	5.69722e+06	6.7283e+06	1.04294e+06	1.73203e+06	1.50724e+06	2.55477e+06	1.63148e+06	1.69509e+06	715901	831277	770055	721109	746531	1.40139e+06	937198	1.21417e+06	1.78093e+06	573793	752942	1.46771e+06	2.95127e+06	2.15856e+06	2.49994e+06
Com_4530_neg	Dl-3,4-Dihydroxymandelic Acid	C8 H8 O5	184.038	5.212	183.031	No results	No results	Full match					363526	385893	609831	409971	310210	296478	258365	265816	302607	489845	469590	346534	589384	319269	407240	394098	697688	337586	770931	5.01353e+06	7.69999e+06	864268	1.11999e+06	2.27179e+06	639122	854595	983928
Com_4573_neg	Cynaropicrin	C19 H22 O6	392.145	4.91	391.138	Invalid mass	No results	No results	Lipids and lipid-like molecules	Prenol lipids	Terpene lactones	Guaianolides and derivatives	5.99908e+06	4.6117e+06	5.66573e+06	5.76075e+06	4.98927e+06	5.47593e+06	5.68127e+06	3.79865e+06	4.15112e+06	3.99094e+06	4.0081e+06	2.67296e+06	3.29757e+06	2.96788e+06	4.92201e+06	3.35223e+06	4.7554e+06	3.03484e+06	1.84369e+06	2.31668e+06	1.11062e+06	1.84646e+06	1.84159e+06	1.46811e+06	3.44809e+06	3.42218e+06	3.83964e+06
Com_4711_neg	Deoxycholic acid	C24 H40 O4	392.294	8.207	391.287	Full match	No results	Full match	Lipids and lipid-like molecules	Steroids and steroid derivatives	Bile acids, alcohols and derivatives	Dihydroxy bile acids, alcohols and derivatives	566647	286589	268348	251110	205438	210102	204095	145480	412660	220628	1.1164e+06	160607	114372	122932	138431	90083.9	211180	75183.4	199708	167823	169298	217793	1.1582e+06	180045	5.51119e+06	5.80087e+06	5.63682e+06
Com_4903_neg	O-Phospho-L-serine	C3 H8 N O6 P	185.01	1.309	184.002	No results	No results	Full match	Organic acids and derivatives	Carboxylic acids and derivatives	Amino acids, peptides, and analogues	L-alpha-amino acids	1.75984e+06	1.35793e+06	1.56711e+06	1.77031e+06	2.38107e+06	2.6984e+06	3.03565e+06	2.94419e+06	3.06092e+06	3.1027e+06	3.22895e+06	3.8989e+06	2.14779e+06	1.05088e+06	795385	4.12157e+06	1.585e+06	1.14226e+06	3.51716e+06	4.57168e+06	4.8529e+06	3.76158e+06	4.20393e+06	5.04112e+06	2.20208e+06	3.48943e+06	3.55184e+06
Com_4905_neg	Uridine 5'-diphosphate (UDP)	C9 H14 N2 O12 P2	404.006	4.685	402.999	No results	Invalid mass	No results	Nucleosides, nucleotides, and analogues	Pyrimidine nucleotides	Pyrimidine ribonucleotides	Pyrimidine ribonucleoside diphosphates	1.09937e+06	1.03646e+06	1.20993e+06	1.13378e+06	868870	1.22159e+06	1.32997e+06	2.84911e+06	1.72676e+06	2.04282e+06	2.12822e+06	1.50107e+06	1.69564e+06	966362	3.22394e+06	1.61044e+06	4.47525e+06	1.15395e+06	856549	398157	273511	568478	371578	629128	1.86927e+06	1.79307e+06	1.85577e+06
Com_5008_neg	N-lactoyl-phenylalanine	C12 H15 N O4	237.101	5.835	236.094	No results	No results	Full match	Organic acids and derivatives	Carboxylic acids and derivatives	Amino acids, peptides, and analogues	Phenylalanine and derivatives	5.66384e+06	4.0924e+06	4.7305e+06	6.33534e+06	4.25245e+06	3.59085e+06	813721	794345	918666	3.58181e+06	906531	647712	426955	339552	775571	572246	353763	379637	564290	897117	285312	336580	585984	478372	1.24352e+06	1.41189e+06	1.3295e+06
Com_5026_neg	Lauric acid ethyl ester	C14 H28 O2	228.21	9.511	227.202	Full match	No results	Full match	Lipids and lipid-like molecules	Fatty Acyls	Fatty acid esters	Fatty acid esters	6.18905e+06	4.20861e+06	4.0138e+06	1.78258e+06	1.70516e+06	1.08028e+06	4.41162e+06	4.2639e+06	5.11875e+06	4.08898e+06	3.79683e+06	4.16272e+06	3.6992e+06	2.98023e+06	3.22076e+06	2.4304e+06	2.57309e+06	2.0608e+06	2.84557e+06	3.27754e+06	3.13537e+06	2.53478e+06	3.20922e+06	2.57001e+06	4.87809e+06	4.20214e+06	4.51568e+06
Com_5050_neg	Octopamine	C8 H11 N O2	153.079	1.545	152.072	No results	No results	Full match					2.2909e+06	1.60023e+06	1.85053e+06	2.08924e+06	2.13825e+06	2.13625e+06	4.06834e+06	2.37433e+06	2.29456e+06	2.83933e+06	2.93955e+06	2.76599e+06	2.42627e+06	3.01241e+06	2.30326e+06	3.57427e+06	2.357e+06	3.98325e+06	1.63018e+06	1.48149e+06	1.24622e+06	1.6027e+06	1.66101e+06	1.86128e+06	2.2206e+06	1.85589e+06	2.33298e+06
Com_5102_neg	N-Methylhydantoin	C4 H6 N2 O2	114.043	1.334	113.036	No results	No results	Full match	Organoheterocyclic compounds	Azolines	Imidazolines	Imidazolines	3.26503e+06	3.40928e+06	4.92947e+06	2.91725e+06	2.64602e+06	3.5402e+06	1.76414e+06	2.04683e+06	1.24374e+06	1.9988e+06	2.19431e+06	2.63545e+06	1.29558e+06	1.71284e+06	1.08319e+06	1.19205e+06	1.70011e+06	1.03181e+06	4.28773e+06	6.15025e+06	3.81877e+06	2.88787e+06	3.34451e+06	3.39167e+06	2.32625e+06	3.23488e+06	2.83672e+06
Com_5241_neg	N-Acetyl-L-methionine	C7 H13 N O3 S	191.062	5.333	190.055	No results	No results	Full match	Organic acids and derivatives	Carboxylic acids and derivatives	Amino acids, peptides, and analogues	Methionine and derivatives	1.62019e+06	2.2676e+06	2.81853e+06	3.18056e+06	3.99937e+06	3.39268e+06	5.77521e+06	3.81892e+06	3.99419e+06	3.51298e+06	2.67598e+06	3.76479e+06	1.60009e+06	1.0545e+06	1.92236e+06	1.67051e+06	2.78323e+06	1.27228e+06	3.33992e+06	3.88012e+06	2.73977e+06	1.90823e+06	2.70743e+06	2.67066e+06	3.24805e+06	2.7513e+06	2.52285e+06
Com_5243_neg	L-lysine	C6 H14 N2 O2	146.106	1.235	145.099	No results	No results	Full match	Organic acids and derivatives	Carboxylic acids and derivatives	Amino acids, peptides, and analogues	L-alpha-amino acids	1.39124e+06	1.26209e+06	1.25034e+06	1.93783e+06	2.0137e+06	1.22187e+06	4.42982e+06	2.15834e+06	2.49431e+06	1.79058e+06	1.53549e+06	1.37416e+06	185575	170167	168780	267986	326653	142861	3.27063e+06	5.88007e+06	4.96877e+06	4.08655e+06	4.08242e+06	5.26897e+06	1.64576e+06	1.62879e+06	1.86699e+06
Com_5400_neg	Deoxycytidine	C9 H13 N3 O4	227.091	1.4	226.084	No results	No results	Full match	Nucleosides, nucleotides, and analogues	Pyrimidine nucleotides	Pyrimidine deoxyribonucleotides	Pyrimidine 2'-deoxyribonucleoside monophosphates	1.70738e+06	1.56177e+06	1.72683e+06	3.16719e+06	5.13202e+06	3.47041e+06	951498	1.19808e+06	931546	1.02233e+06	1.09836e+06	1.00516e+06	863812	1.11803e+06	878550	1.81761e+06	1.01321e+06	974691	1.07169e+06	2.0085e+06	1.01676e+06	1.38179e+06	1.74001e+06	1.41948e+06	1.31486e+06	2.06029e+06	1.47428e+06
Com_5418_neg	3-Hydroxysebacic acid	C10 H18 O5	218.116	5.799	217.109	No results	Full match	No results	Organic acids and derivatives	Hydroxy acids and derivatives	Medium-chain hydroxy acids and derivatives	Medium-chain hydroxy acids and derivatives	4.27398e+06	4.10034e+06	4.94427e+06	4.22324e+06	4.73648e+06	4.68194e+06	790508	837511	377200	387161	558087	360663	788498	388748	577350	509881	596819	266370	1.36541e+06	1.52968e+06	788477	746830	795469	856994	1.60399e+06	1.54884e+06	1.71094e+06
Com_5448_neg	17-AAG	C31 H43 N3 O8	585.304	5.749	584.296	Full match	No results	No results					4.83825e+06	3.79882e+06	2.94428e+06	4.19355e+06	2.94614e+06	2.53649e+06	716980	741699	1.08451e+06	1.04917e+06	983685	1.59254e+06	830164	480948	790392	598395	2.95414e+06	3.46289e+06	1.789e+06	2.66354e+06	2.37434e+06	1.35639e+06	1.69698e+06	2.24595e+06	2.02488e+06	2.22293e+06	1.82685e+06
Com_5480_neg	Riboflavin-5-phosphate	C17 H21 N4 O9 P	456.106	5.308	455.099	No results	No results	Full match	Nucleosides, nucleotides, and analogues	Flavin nucleotides	Not available	Flavin nucleotides	363764	721268	331217	868192	1.89402e+06	1.55319e+06	1.89954e+06	1.28865e+06	989375	914528	1.94119e+06	933631	2.38678e+06	1.65921e+06	1.88741e+06	2.68879e+06	1.49832e+06	1.42855e+06	3.76156e+06	2.88049e+06	2.88661e+06	5.01235e+06	3.88951e+06	5.61718e+06	1.56887e+06	1.2464e+06	1.66961e+06
Com_5509_neg	Malonic acid	C3 H4 O4	104.011	1.341	103.004	No results	No results	Full match	Organic acids and derivatives	Carboxylic acids and derivatives	Dicarboxylic acids and derivatives	Dicarboxylic acids and derivatives	1.01966e+06	932237	4.8105e+06	3.3114e+06	603287	3.53087e+06	426691	390409	191937	722039	586436	342103	230441	329570	261264	247605	290833	259932	325177	406494	304866	496159	352570	332392	562443	272923	409684
Com_5582_neg	LPE 14:0	C19 H40 N O7 P	425.256	8.544	424.249	No results	Full match	Full match	Lipids and lipid-like molecules	Glycerophospholipids	Glycerophosphoethanolamines	1-acyl-sn-glycero-3-phosphoethanolamines	101588	111519	89741.2	105721	76800.9	84407.7	2.68029e+06	4.64062e+06	1.64548e+06	1.01084e+06	2.94952e+06	2.43833e+06	1.50845e+06	883435	1.45264e+06	850039	1.56297e+06	320876	40970.5	46182.7	37873.5	1.41533e+06	35954.8	36505.1	349572	343896	183644
Com_5597_neg	2-Methylpentanedioic acid	C6 H10 O4	146.058	11.917	145.051	No results	No results	Full match	Lipids and lipid-like molecules	Fatty Acyls	Fatty acids and conjugates	Hydroxy fatty acids	1.08832e+06	835035	990680	888752	961397	634851	2.50066e+06	1.27619e+06	667364	825573	928211	1.1461e+06	2.0236e+06	1.80737e+06	2.99519e+06	2.51632e+06	3.5249e+06	1.85655e+06	4.02958e+06	2.48967e+06	1.32749e+06	2.34509e+06	1.55608e+06	1.94265e+06	1.24479e+06	1.25935e+06	1.55513e+06
Com_5796_neg	LPC 17:1	C25 H50 N O7 P	553.341	9.158	552.334	No results	Invalid mass	No results	Lipids and lipid-like molecules	Glycerophospholipids	Glycerophosphocholines	Phosphocholines	73881.6	32081.3	33044.5	37522.6	27439.9	29584.5	1.57266e+06	2.26822e+06	953813	652095	2.09602e+06	1.22685e+06	510286	391074	742599	686060	705388	446370	59365.5	52605.8	82528.2	4.47009e+06	34189.6	41832.9	602707	499339	426687
Com_5805_neg	Cer-AP (t23:0/12:1)	C35 H69 N O5	629.526	11.729	628.519	No results	Invalid mass	No results	Lipids and lipid-like molecules	Sphingolipids	Ceramides	Ceramides	4.07634e+06	4.43478e+06	2.65251e+06	1.42242e+06	587168	814988	4.57812e+06	1.86714e+06	1.79655e+06	1.85037e+06	2.33742e+06	2.07536e+06	392262	62047.3	157983	201150	277953	154135	491885	1.25665e+06	893763	385127	777823	467724	2.3118e+06	2.18317e+06	2.01184e+06
Com_5896_neg	Lysope 18:1	C23 H46 N O7 P	479.303	8.757	478.296	No results	No results	Full match	Lipids and lipid-like molecules	Glycerophospholipids	Glycerophosphoethanolamines	1-acyl-sn-glycero-3-phosphoethanolamines	31495.8	81373.5	35137.3	85395.8	86031	27076.2	2.23495e+06	3.32402e+06	1.3304e+06	1.13329e+06	3.62786e+06	2.33732e+06	347946	273504	439863	470799	697325	669252	90004.3	26729.7	68001.4	996024	24667.3	32318	423298	349920	335663
Com_6019_neg	3-Hydroxypicolinic acid	C6 H5 N O3	139.027	0.532	138.02	No results	No results	Full match	Organoheterocyclic compounds	Pyridines and derivatives	Pyridinecarboxylic acids and derivatives	Pyridinecarboxylic acids	3.68616e+06	2.84387e+06	4.00266e+06	2.91521e+06	1.84437e+06	1.41133e+06	2.23796e+06	1.87621e+06	2.0425e+06	2.33946e+06	2.68355e+06	3.15417e+06	2.04157e+06	1.38669e+06	1.29054e+06	1.22124e+06	1.42117e+06	1.67911e+06	1.57225e+06	3.25988e+06	3.82256e+06	3.20398e+06	2.82868e+06	3.59793e+06	2.78006e+06	2.4252e+06	2.58481e+06
Com_6023_neg	beta-Estradiol 17-Acetate	C20 H26 O3	314.187	7.621	313.18	No results	No results	Full match					631462	570051	399455	513645	669583	369361	2.50851e+06	3.00206e+06	3.62209e+06	2.44977e+06	1.86011e+06	3.03009e+06	495410	764401	489684	505424	329351	155201	1.36349e+06	1.15842e+06	993215	857287	769663	782192	1.11574e+06	1.05952e+06	1.10883e+06
Com_6074_neg	Ethyl chrysanthemumate	C12 H20 O2	196.147	6.398	195.14	No results	No results	Full match	Lipids and lipid-like molecules	Prenol lipids	Monoterpenoids	Monocyclic monoterpenoids	2.89473e+06	2.30386e+06	2.78737e+06	2.39531e+06	2.00841e+06	2.49869e+06	1.27289e+06	1.03049e+06	828281	787861	1.06395e+06	3.42886e+06	744251	755750	851806	838196	829230	601677	1.14456e+06	1.72953e+06	1.02167e+06	887892	1.03591e+06	1.42188e+06	1.24471e+06	1.35047e+06	1.38755e+06
Com_6085_neg	20-Hydroxy-(5Z,8Z,11Z,14Z)-eicosatetraenoic acid	C20 H32 O3	320.236	8.96	319.229	Full match	No results	Full match	Lipids and lipid-like molecules	Fatty Acyls	Fatty acids and conjugates	Long-chain fatty acids	1.43858e+06	2.54058e+06	3.89576e+06	2.13101e+06	1.19497e+06	1.98091e+06	158420	97868.3	97742.1	90013.4	139312	71840.2	119219	38675.3	69618	69487.7	134363	79256.5	46346.2	41724.8	44337.2	81219	38228.3	40280.6	606879	664422	646710
Com_6106_neg	Isobutyryl carnitine	C11 H21 N O4	231.148	5.979	230.141	No results	No results	Full match	Lipids and lipid-like molecules	Fatty Acyls	Fatty acid esters	Acyl carnitines	2.27999e+06	2.94355e+06	2.62071e+06	2.96409e+06	2.63296e+06	2.17309e+06	536099	818730	578234	673064	308564	657079	2.44031e+06	1.39666e+06	2.19935e+06	2.68095e+06	2.02308e+06	1.8584e+06	2.28235e+06	2.19472e+06	1.45173e+06	1.46502e+06	1.31859e+06	1.55627e+06	1.89755e+06	2.38043e+06	2.1153e+06
Com_6207_neg	Citicoline	C14 H26 N4 O11 P2	488.106	1.437	487.099	No results	No results	Full match	Nucleosides, nucleotides, and analogues	Pyrimidine nucleotides	Pyrimidine ribonucleotides	Pyrimidine ribonucleoside diphosphates	360071	341640	366179	351626	336423	303686	983025	793646	522385	1.27053e+06	1.36628e+06	1.03554e+06	1.72517e+06	971755	994169	735157	1.22724e+06	527851	1.24131e+06	969528	394168	1.92535e+06	4.13732e+06	777547	1.68241e+06	1.40453e+06	810203
Com_6217_neg	Dibutyl sebacate	C18 H34 O4	314.247	8.602	313.239	No results	No results	Full match	Lipids and lipid-like molecules	Fatty Acyls	Fatty acid esters	Fatty acid esters	3.64641e+06	3.81049e+06	3.71308e+06	3.35266e+06	2.68933e+06	1.76872e+06	1.73163e+06	903519	1.1567e+06	1.04266e+06	1.50017e+06	914864	662318	612104	574547	587793	731555	757174	804430	2.0229e+06	1.67688e+06	1.30633e+06	1.47447e+06	817119	2.13327e+06	2.44559e+06	1.9064e+06
Com_6459_neg	Lysops 22:5	C28 H46 N O9 P	571.294	9.29	570.287	No results	No results	Full match	Lipids and lipid-like molecules	Glycerophospholipids	Glycerophosphoethanolamines	2-acyl-sn-glycero-3-phosphoethanolamines	439439	471039	234978	296672	223488	270032	464094	1.92565e+06	1.61753e+06	1.42841e+06	902874	1.29989e+06	2.53125e+06	1.43404e+06	2.5185e+06	1.1702e+06	1.81414e+06	1.68635e+06	2.04462e+06	1.59638e+06	835762	948306	999239	759804	723966	1.08807e+06	589018
Com_6625_neg	Dihydrofolic acid	C19 H21 N7 O6	443.155	4.787	442.148	Full match	No results	Full match	Organic acids and derivatives	Carboxylic acids and derivatives	Amino acids, peptides, and analogues	Glutamic acid and derivatives	3.36189e+06	2.10448e+06	3.29327e+06	2.05613e+06	1.68364e+06	1.78368e+06	212235	407286	221285	330177	205173	209945	636765	779764	525191	1.15983e+06	239513	197677	1.00987e+06	715817	760121	721594	518773	725837	983651	989084	1.09805e+06
Com_7017_neg	LPC 17:0	C25 H52 N O7 P	555.356	9.656	554.349	No results	Invalid mass	No results	Lipids and lipid-like molecules	Glycerophospholipids	Glycerophosphocholines	Phosphocholines	34323.5	32026.8	36811.1	30417.7	25610.1	23646.6	1.49626e+06	2.87726e+06	652719	377583	1.72523e+06	809134	215700	39604.1	153944	114091	361942	117526	25636.1	31206.8	30094.4	1.26844e+06	29385.6	27432.1	98242.6	89189.5	66364.3
Com_7084_neg	P-Coumaroyl Agmatine	C14 H20 N4 O2	276.158	5.743	275.151	No results	No results	Full match	Phenylpropanoids and polyketides	Cinnamic acids and derivatives	Hydroxycinnamic acids and derivatives	Coumaric acids and derivatives	321206	349113	748507	431575	584840	482787	117005	128486	105433	122689	103902	104572	615630	318345	283393	249499	245887	543967	1.2393e+06	3.16273e+06	1.39127e+06	794310	1.71824e+06	1.74281e+06	476100	443227	594943
Com_7148_neg	Nicotinate ribonucleoside	C11 H13 N O6	255.075	1.406	254.068	No results	No results	Full match	Organic oxygen compounds	Organooxygen compounds	Carbohydrates and carbohydrate conjugates	Glycosylamines	1.81621e+06	1.30027e+06	968484	1.35617e+06	1.6654e+06	863698	806260	1.21511e+06	788291	1.22538e+06	2.23846e+06	2.44336e+06	881416	959491	974992	851574	1.06559e+06	934431	988606	1.30578e+06	1.28173e+06	1.12288e+06	1.37165e+06	1.27364e+06	1.23754e+06	993431	915350
Com_7212_neg	Gly-Tyr	C11 H14 N2 O4	238.096	5.266	237.089	No results	No results	Full match	Organic acids and derivatives	Carboxylic acids and derivatives	Amino acids, peptides, and analogues	Peptides	450139	844772	451784	686733	964008	1.03999e+06	292448	336990	276258	251817	265796	323214	269382	229462	217199	269159	280504	204447	1.09017e+06	3.02631e+06	1.37017e+06	949236	1.70196e+06	1.06991e+06	259496	356337	312191
Com_7258_neg	Hippuric acid	C9 H9 N O3	179.059	5.434	178.052	No results	No results	Full match	Benzenoids	Benzene and substituted derivatives	Benzoic acids and derivatives	Hippuric acids	2.36583e+06	1.3845e+06	1.72787e+06	2.10062e+06	2.11459e+06	1.87272e+06	587227	447079	449202	435130	596101	583493	566589	565277	288370	877094	622026	507745	709190	2.98543e+06	692335	754048	736610	1.19179e+06	950991	1.24794e+06	1.1144e+06
Com_7270_neg	Cer-AP (t22:0/12:1)	C34 H67 N O5	615.51	11.65	614.503	No results	Invalid mass	No results	Lipids and lipid-like molecules	Sphingolipids	Ceramides	Ceramides	921100	1.08193e+06	614170	525646	184423	170435	2.92372e+06	2.06847e+06	1.22028e+06	1.46318e+06	1.54321e+06	1.45703e+06	332164	71160.6	155513	208479	222403	85927.7	254400	477278	623301	306096	353157	222278	1.03831e+06	966610	865954
Com_7372_neg	LPS 15:0	C21 H42 N O9 P	483.262	9.445	482.255	No results	Invalid mass	No results	Lipids and lipid-like molecules	Glycerophospholipids	Glycerophosphoserines	Phosphatidylserines	65787.2	74387.9	62015	52223.2	48959	40480.2	120448	77515.7	62273.6	66845.3	66611.9	60445.9	54753.4	41155.5	41812.3	36524.5	53465.4	37847.1	350857	720187	2.92087e+06	952758	951113	835227	172865	110244	110563
Com_7440_neg	Desoxycortone	C21 H30 O3	376.224	9.72	375.216	Invalid mass	No results	No results	Lipids and lipid-like molecules	Steroids and steroid derivatives	Hydroxysteroids	21-hydroxysteroids	30109.1	30259	767386	27033.8	21888	22093.9	2.78244e+06	1.39944e+06	971361	406687	623668	696573	1.39756e+06	758112	911729	550801	499015	466155	523462	1.93697e+06	675282	1.1235e+06	1.59686e+06	1.75806e+06	1.07449e+06	895807	688564
Com_7456_neg	8-iso-15-keto Prostaglandin F2α	C20 H32 O5	334.216	7.808	333.208	Invalid mass	No results	No match	Lipids and lipid-like molecules	Fatty Acyls	Eicosanoids	Prostaglandins and related compounds	1.17706e+06	751792	2.54637e+06	1.14705e+06	694924	1.56365e+06	51409.3	53309.1	44618	50453.7	43584	45621.1	36672.2	33444.5	32781.1	32796.4	32750.1	32310.8	52806.3	61100.2	64980.3	50943.5	53047.4	57792.1	367537	397552	339244
Com_7671_neg	pyridine-2-carbaldehyde 2-(2-quinolyl)hydrazone	C15 H12 N4	248.106	6.789	247.098	Full match	No results	No results					121973	125829	114497	113437	97809.5	116836	69184.5	90838.6	79433.1	81470.2	68307.9	83404.7	50130.9	41907.4	49018.9	55750.9	1.78872e+06	43704	70378.2	81560.3	71255.4	59831.8	69722.4	77602.9	76932.7	77930.4	100272
Com_7700_neg	19(R)-Hydroxy-prostaglandin E2	C20 H32 O6	350.211	7.108	349.204	Invalid mass	No results	No results	Lipids and lipid-like molecules	Fatty Acyls	Eicosanoids	Prostaglandins and related compounds	2.54199e+06	2.13144e+06	1.42181e+06	1.67618e+06	2.13701e+06	1.36919e+06	188425	359853	459299	562929	169883	475509	191229	105472	115409	299581	226090	192377	308284	889494	420049	709469	387736	451609	914950	1.01365e+06	995724
Com_7710_neg	LPG 18:3	C24 H43 O9 P	506.267	9.648	505.26	No results	Full match	No results	Lipids and lipid-like molecules	Glycerophospholipids	Glycerophosphoglycerols	Phosphatidylglycerols	131231	208017	251592	129974	121286	205711	198409	319812	297517	313321	476400	327151	357268	263763	379836	175612	271793	210072	825434	2.02315e+06	1.14471e+06	1.24656e+06	2.58854e+06	2.16753e+06	766370	794440	679648
Com_7751_neg	Asp-Phe methyl ester	C14 H18 N2 O5	294.123	5.428	293.116	No results	No results	Full match					1.18072e+06	812570	599587	862616	714493	746584	2.50172e+06	965240	737718	1.14952e+06	771683	684729	721544	520513	389905	591424	738688	278929	1.93121e+06	2.02442e+06	1.97651e+06	2.37877e+06	2.1813e+06	1.6574e+06	737257	627814	916510
Com_7795_neg	LPE 15:0	C20 H42 N O7 P	439.271	8.939	438.264	No results	Full match	No results	Lipids and lipid-like molecules	Glycerophospholipids	Glycerophosphoethanolamines	1-acyl-sn-glycero-3-phosphoethanolamines	100007	50867.8	55868.9	52366.7	50646.9	54947.1	1.09601e+06	2.2393e+06	558785	377352	876177	629804	215848	133298	257481	84681.9	237181	25338.5	24653.4	28085.4	28485.6	877658	25729.9	25885.2	92043.9	90244.9	48319
Com_7810_neg	Corticosterone	C21 H30 O4	346.213	9.692	345.206	Full match	No results	Full match	Lipids and lipid-like molecules	Steroids and steroid derivatives	Hydroxysteroids	21-hydroxysteroids	360202	330015	304211	109601	109700	65753.8	2.24011e+06	1.56486e+06	2.05433e+06	1.75942e+06	1.78665e+06	1.39352e+06	1.40749e+06	761882	855827	711668	1.06377e+06	1.04941e+06	1.62819e+06	1.59491e+06	2.03611e+06	2.23842e+06	2.24472e+06	1.23702e+06	1.47588e+06	1.26397e+06	1.13674e+06
Com_7875_neg	Prostaglandin A2	C20 H30 O4	370.19	7.261	369.183	Invalid mass	No results	No results	Lipids and lipid-like molecules	Fatty Acyls	Eicosanoids	Prostaglandins and related compounds	2.00437e+06	1.73338e+06	1.86758e+06	1.8491e+06	1.48233e+06	2.15336e+06	370061	1.01971e+06	1.06146e+06	1.09802e+06	733883	1.20155e+06	713753	270059	671138	762524	132608	49956.4	976962	1.74046e+06	1.75376e+06	943344	1.19051e+06	1.09329e+06	1.50716e+06	1.35771e+06	907744
Com_8025_neg	11-Deoxy prostaglandin F2β	C20 H34 O4	338.247	8.666	337.24	Full match	No results	No results	Lipids and lipid-like molecules	Fatty Acyls	Eicosanoids	Prostaglandins and related compounds	280070	213153	444011	198566	132153	150892	312744	442316	405464	342038	384250	454785	496275	316616	327098	401072	185864	58048.8	1.59014e+06	1.93924e+06	2.38609e+06	1.13315e+06	1.10185e+06	1.10804e+06	458544	558646	523033
Com_8383_neg	NAD+	C21 H27 N7 O14 P2	663.112	5.299	662.104	No results	No results	Full match	Nucleosides, nucleotides, and analogues	(5'-&gt;5')-dinucleotides	Not available	(5'-&gt;5')-dinucleotides	168426	156339	150748	162415	273964	132653	820651	782804	432974	242302	385508	787987	1.47672e+06	1.14093e+06	870517	1.19733e+06	1.43891e+06	484899	307916	146825	273058	987413	485523	585919	282366	238392	312778
Com_8443_neg	N-METHYL (-)EPHEDRINE	C11 H17 N O	179.132	6.021	178.124	No results	No results	Full match					1.06186e+06	720226	1.08502e+06	711197	913793	790794	653374	882861	1.23942e+06	1.03352e+06	958446	1.41323e+06	1.24122e+06	897408	805288	1.08498e+06	770502	992627	1.79228e+06	1.25175e+06	890248	726425	902364	877040	1.05426e+06	1.24361e+06	1.20274e+06
Com_8531_neg	13,14-dihydro Prostaglandin F1α	C20 H38 O5	358.273	7.136	357.266	Full match	No results	No results	Lipids and lipid-like molecules	Fatty Acyls	Eicosanoids	Prostaglandins and related compounds	642111	503420	727911	541470	465115	571303	814947	1.157e+06	1.44269e+06	1.07394e+06	999546	1.44926e+06	1.10592e+06	413127	639690	1.26624e+06	454820	129628	552439	123202	172723	199816	216340	149484	645961	594445	566857
Com_8612_neg	Thymidine 3,5-cyclic monophosphate	C10 H13 N2 O7 P	304.047	5.685	303.04	No results	No results	Full match					1.05146e+06	774626	984028	850340	787053	1.10674e+06	858802	842575	215720	322099	189110	212512	732913	526046	420537	489912	155909	217675	1.25713e+06	1.17768e+06	1.40203e+06	1.83853e+06	1.47935e+06	1.72765e+06	880639	757384	730147
Com_8638_neg	Sedoheptulose 1,7-bisphosphate	C7 H16 O13 P2	370.008	1.192	369.001	No results	No results	Full match					48109.5	62794.3	68056.4	71521.3	56608	43854.7	69402.8	56177.2	70790.9	68973.7	93721.7	164757	1.06814e+06	405728	1.01901e+06	779894	352004	358415	1.68715e+06	727358	582185	379060	666603	684147	207461	191705	161231
Com_8655_neg	LPS 20:3	C26 H46 N O9 P	547.293	9.654	546.286	No results	Full match	No results	Lipids and lipid-like molecules	Glycerophospholipids	Glycerophosphoserines	Phosphatidylserines	784832	1.53012e+06	1.53347e+06	1.10509e+06	1.29651e+06	1.13317e+06	112494	1.73008e+06	82263.7	46598	117558	72354.2	803548	39371	75245.2	31050.1	66799.5	29073.6	50562.3	42679.9	43320.1	1.10683e+06	40189.2	37517.5	391358	460280	340398
Com_8657_neg	H-Gly-Pro-OH	C7 H12 N2 O3	172.085	1.365	171.078	No results	No results	Full match	Organic acids and derivatives	Carboxylic acids and derivatives	Amino acids, peptides, and analogues	Dipeptides	1.1959e+06	1.81008e+06	1.60762e+06	1.33825e+06	717389	696507	1.37069e+06	1.0703e+06	1.04695e+06	1.06948e+06	966548	1.26884e+06	429181	417938	379076	356403	441579	307825	950634	1.3245e+06	1.30499e+06	846033	1.43035e+06	1.61206e+06	1.04315e+06	993798	655365
Com_8717_neg	PC (2:0/14:1)	C24 H46 N O8 P	553.304	7.661	552.297	No results	Invalid mass	No results	Lipids and lipid-like molecules	Glycerophospholipids	Glycerophosphocholines	Phosphocholines	69815.1	75229.8	76291.8	75693.6	61253.6	64690.6	415606	547165	226782	465840	690704	436037	633687	434869	907495	550992	1.21274e+06	1.21758e+06	546084	106219	244653	563024	268367	298136	414119	457186	407935
Com_8751_neg	LPS 19:2	C25 H46 N O9 P	535.293	9.312	534.286	No results	Full match	No results	Lipids and lipid-like molecules	Glycerophospholipids	Glycerophosphoserines	Phosphatidylserines	1.7601e+06	1.75724e+06	1.53381e+06	1.34416e+06	1.61562e+06	1.37132e+06	216852	159444	189311	208861	292056	166200	454139	238193	350987	187807	241247	326741	583565	1.10587e+06	488142	423473	761723	410625	656821	659768	662680
Com_8761_neg	Lysops 22:6	C28 H44 N O9 P	569.274	5.429	568.267	No results	No results	Full match	Lipids and lipid-like molecules	Glycerophospholipids	Glycerophosphoethanolamines	2-acyl-sn-glycero-3-phosphoethanolamines	1.2855e+06	1.32034e+06	883650	1.27464e+06	1.40621e+06	1.65479e+06	225417	212990	294349	200148	185748	227744	225235	211031	189937	202253	203913	167663	353602	250568	297944	255133	251192	255217	720175	832801	629187
Com_8788_neg	IDP	C10 H14 N4 O11 P2	428.015	2.003	427.008	No results	No results	Full match	Nucleosides, nucleotides, and analogues	Purine nucleotides	Purine ribonucleotides	Purine ribonucleoside diphosphates	278036	279895	256797	298050	393914	284501	287511	380210	314456	308589	306538	307379	495818	1.20978e+06	979442	483835	892307	1.07638e+06	537800	292508	337488	417491	311539	520199	670029	474351	508196
Com_8811_neg	12-Hydroxydodecanoic acid	C12 H24 O3	216.173	7.598	215.166	Full match	No results	No results	Organic acids and derivatives	Hydroxy acids and derivatives	Medium-chain hydroxy acids and derivatives	Medium-chain hydroxy acids and derivatives	964218	1.26815e+06	538991	642531	728668	936088	653268	971306	671257	658983	674804	578322	1.17763e+06	996685	1.02511e+06	1.1595e+06	1.19555e+06	1.00065e+06	1.4195e+06	900258	1.04612e+06	1.3359e+06	1.16142e+06	953249	975909	940372	1.01951e+06
Com_8855_neg	Uridine 5'-diphosphoglucuronic acid	C15 H22 N2 O18 P2	542.067	1.302	541.06	No results	Invalid mass	No results	Nucleosides, nucleotides, and analogues	Pyrimidine nucleotides	Pyrimidine nucleotide sugars	Pyrimidine nucleotide sugars	533339	578457	572417	584959	639257	454628	333629	368336	102646	306487	323861	396565	1.32902e+06	810227	1.01573e+06	806389	768122	606598	288849	431159	378959	325514	334688	617259	509517	410066	459023
Com_8864_neg	Estriol	C18 H24 O3	334.177	7.314	333.169	Invalid mass	No results	No results	Lipids and lipid-like molecules	Steroids and steroid derivatives	Estrane steroids	Estrogens and derivatives	472911	654806	326522	502989	738762	327148	912859	1.18765e+06	1.48996e+06	1.00552e+06	788399	1.09196e+06	172862	142801	153092	267381	167252	90439.3	245463	249283	251076	161206	242394	283606	457040	427057	536577
Com_8880_neg	LPS 18:3	C24 H42 N O9 P	519.262	8.709	518.255	No results	Invalid mass	No results	Lipids and lipid-like molecules	Glycerophospholipids	Glycerophosphoserines	Phosphatidylserines	233320	263597	196303	213058	192803	185409	960396	1.61333e+06	473926	564204	789296	727023	216486	203324	318728	125345	389338	159682	1.07543e+06	850979	1.18944e+06	983116	957176	1.01566e+06	427992	424456	384514
Com_9112_neg	JNJ-1661010	C19 H19 N5 O S	365.131	5.505	364.124	No results	No results	Full match	Organoheterocyclic compounds	Diazinanes	Piperazines	N-arylpiperazines	156916	128502	149302	143725	131844	125328	868141	628492	412975	460274	489721	1.26919e+06	553457	385975	756801	828513	502768	1.08557e+06	494479	707978	490161	583340	643897	356712	371729	415535	332506
Com_9200_neg	LPS 16:1	C22 H42 N O9 P	495.262	9.229	494.255	No results	Full match	No results	Lipids and lipid-like molecules	Glycerophospholipids	Glycerophosphoserines	Phosphatidylserines	88989.1	67785.1	55821	67389.2	55996.8	53891.3	261203	118519	93315.6	51860	127451	60638.2	67200.3	37191.4	37677.3	69336.6	115639	41629.8	742110	384920	1.66668e+06	712979	615250	745394	145536	142325	119514
Com_9328_neg	11(Z),14(Z),17(Z)-Eicosatrienoic acid	C20 H34 O2	306.257	8.875	305.25	Full match	No results	Full match	Lipids and lipid-like molecules	Fatty Acyls	Fatty acids and conjugates	Long-chain fatty acids	627262	652251	1.42519e+06	850827	449986	928153	54082.7	73852.5	44436.8	48688.1	69341.9	66245.1	68902.2	52688	60848.5	46974.1	59113.8	55436.7	35754.8	33178	34835.8	75028.7	32912.7	31954.9	404378	368336	290185
Com_9422_neg	Glutathione	C10 H17 N3 O6 S	307.084	1.38	306.077	No results	No results	Full match	Organic acids and derivatives	Carboxylic acids and derivatives	Amino acids, peptides, and analogues	Peptides	318419	145398	1.194e+06	955043	1.14418e+06	1.3416e+06	129501	135241	143683	118462	128417	131186	120180	112096	106149	99800.4	123651	94185.2	397501	220339	422933	318279	246750	307090	200018	142247	213787
Com_9723_neg	LPA 15:0	C18 H37 O7 P	396.229	10.457	395.222	No results	Full match	No results	Lipids and lipid-like molecules	Glycerophospholipids	Glycerophosphates	1,2-diacylglycerol-3-phosphates	40031.5	56463.6	52218	62122	52801.3	38203.3	1.36584e+06	561922	195323	101668	148784	177286	64283.8	62689.9	84299.6	92185.8	201710	46224.5	155740	231206	421139	436779	580609	73850.9	53463.9	42824.6	51371.3
Com_9730_neg	Spiculisporic Acid	C17 H28 O6	328.19	6.285	327.183	No results	No results	Full match	Organic acids and derivatives	Carboxylic acids and derivatives	Tricarboxylic acids and derivatives	Tricarboxylic acids and derivatives	108838	226633	112986	334840	274075	198374	156161	137775	102168	68214.3	92000.9	70152.1	258717	203812	181940	867976	508011	222412	534703	358050	209190	737744	151648	246245	225453	260938	362377
Com_9795_neg	FAHFA (18:1/14:1)	C32 H58 O4	506.436	9.509	505.428	No results	Full match	No results	Lipids and lipid-like molecules	Fatty Acyls	Fatty acids and conjugates	Fatty acids	102259	52100.5	28000.1	22899.3	18524.7	19654.4	831849	845828	1.11535e+06	724661	789685	826841	502676	464173	442641	272922	300411	339555	535735	462951	615891	454265	631345	96811.8	756628	545216	509158
Com_9804_neg	Chenodeoxycholic Acid	C24 H40 O4	438.3	7.386	437.292	Invalid mass	No results	No results	Lipids and lipid-like molecules	Steroids and steroid derivatives	Bile acids, alcohols and derivatives	Dihydroxy bile acids, alcohols and derivatives	493508	936055	754201	1.35242e+06	1.04573e+06	699135	54965.3	61695.6	214528	58809.7	128703	66265.6	33745.9	41399.5	41256.4	42771.4	83179.7	35552.2	119998	78985.2	80024.2	115695	572948	70854.2	724728	637430	730776
Com_9941_neg	23-Norcholic acid	C23 H38 O5	394.271	8.975	393.264	No results	No results	Full match					159933	253073	139967	161176	119877	58740.6	96069.5	283928	337107	256817	74153	362075	227945	454690	320892	529251	82008.7	27150.6	1.11873e+06	838710	875891	449902	480126	419884	329150	318258	291946
Com_9971_neg	13Z,16Z-Docosadienoic Acid	C22 H40 O2	336.304	11.572	335.297	Full match	No results	No results					30015.5	29018.3	33035	28159.7	23936.8	18016.2	1.26249e+06	680562	603017	436822	414860	314180	164371	31292	77963.7	48868.8	138440	54171.1	86870	95980.4	69237.7	92070.3	96772.7	43471	197276	147436	185426
Com_10363_neg	Glycocholic acid	C26 H43 N O6	465.311	8.323	464.303	No results	No results	Full match	Lipids and lipid-like molecules	Steroids and steroid derivatives	Bile acids, alcohols and derivatives	Glycinated bile acids and derivatives	868699	830679	341011	556016	723766	983031	40660	48766.3	39071.2	43944.9	36046.5	43270.1	32180	32301.6	28897.2	30739.1	29706.9	28313.8	42993.1	49965.1	52726.7	50847.4	42681	48326.8	81304.5	159433	106216
Com_10523_neg	Prostaglandin K1	C20 H32 O5	334.214	7.504	333.206	Invalid mass	No results	No match	Lipids and lipid-like molecules	Fatty Acyls	Eicosanoids	Prostaglandins and related compounds	92546.2	107809	204850	79863.4	106158	155073	187415	437769	121255	491776	180866	189484	54485.5	33650.6	61123	43655.9	55103.1	38868.5	478143	899260	702695	990543	936786	644709	258475	366830	417694
Com_10668_neg	D-Erythrose 4-phosphate	C4 H9 O7 P	200.009	1.965	245.007	No results	No results	Full match					142319	136357	120268	145096	133331	137661	124102	180252	238656	207225	263696	206272	429081	598167	374013	475351	451045	309502	858532	428016	475957	297992	385561	711635	208315	348430	342193
Com_10707_neg	LysoPE 18:2	C23 H44 N O7 P	477.287	8.281	476.28	No results	No results	Full match					73374.9	127662	146874	143572	99249	60376.1	534290	632738	285239	215497	765675	463947	98922.2	103875	107935	154872	229310	203854	134279	86557.9	82891.5	114836	44572.4	76162.9	137038	127168	131658
Com_10741_neg	LPC 22:1	C30 H60 N O7 P	623.419	11.117	622.411	No results	Invalid mass	No results	Lipids and lipid-like molecules	Glycerophospholipids	Glycerophosphocholines	Phosphocholines	31259	21565.7	23347.7	25905.1	18289	22130.6	755328	857801	200637	167713	263857	154180	37149.2	18960.6	42929.2	28103.7	58938.2	23112.5	30236.9	38813.2	31211.9	34677.9	35313.2	23813.2	22663.2	20702.9	22905.1
Com_10786_neg	PC (2:0/12:0)	C22 H44 N O8 P	527.288	7.339	526.281	No results	Invalid mass	No results	Lipids and lipid-like molecules	Glycerophospholipids	Glycerophosphocholines	Phosphocholines	117628	132575	175615	148590	131521	173194	149914	162155	95185.4	194368	266687	137231	174499	237361	362553	196569	491078	603071	263205	86392	119957	162678	117343	134536	157101	147005	194318
Com_10931_neg	7-Ketolithocholic acid	C24 H38 O4	390.279	7.835	389.271	No results	No results	Full match	Lipids and lipid-like molecules	Steroids and steroid derivatives	Bile acids, alcohols and derivatives	Bile acids, alcohols and derivatives	83739.9	99964.8	112276	80843.5	57100.1	53930.5	60758.1	79025.4	50493.4	55944.3	79608.9	69766.7	43374.4	41223.7	27092.5	35270.3	37256.3	41933.2	40132.7	75864	52919.2	54178.7	83742.5	60448.7	685707	594865	490099
Com_11203_neg	Ouabain	C29 H44 O12	630.281	5.974	629.274	Invalid mass	No results	No results	Lipids and lipid-like molecules	Steroids and steroid derivatives	Steroid lactones	Cardenolide glycosides and derivatives	320619	710807	45510.2	259855	37608.5	607943	39139.5	33937.8	31045.3	34226.1	28658.6	35901.7	24825.5	23668	22664.2	23575.4	24353.3	22043.1	30344.1	33530.2	26749.6	25760.3	27769.8	26903.5	31736.4	61256.7	39714.8
Com_11236_neg	8-iso-15-keto Prostaglandin E2	C20 H30 O5	332.198	7.632	709.393	Invalid mass	No results	No results	Lipids and lipid-like molecules	Fatty Acyls	Eicosanoids	Prostaglandins and related compounds	160212	160022	468999	408385	392338	661766	46000.9	49886.8	46847.5	44606	44629.9	46420.1	34045.1	32819.9	31185.3	32862.5	32983.4	29687.7	49494.5	57434.1	60980.3	45303.9	50281	56808.5	60256.8	91224.7	82313.1
Com_11301_neg	Cytidine-5'-monophosphate	C9 H14 N3 O8 P	323.052	1.62	322.044	No results	No results	Full match	Nucleosides, nucleotides, and analogues	Pyrimidine nucleotides	Pyrimidine ribonucleotides	Pyrimidine ribonucleoside monophosphates	108598	110823	104518	121396	302965	107752	470777	335283	593084	507038	454576	405868	364423	110461	427656	270452	282329	445069	341614	218482	346973	128497	374358	507474	197513	379104	358691
Com_11302_neg	23-Nordeoxycholic acid	C23 H38 O4	378.276	11.346	377.269	No results	No results	Full match					253847	313127	233350	105444	49283	38013.7	711747	457757	350534	421305	239890	242061	194700	37268.8	74648.7	88368.7	110829	49295.8	121113	259094	307646	219325	219295	125433	318609	211999	191338
Com_11392_neg	PC (2:0/10:0)	C20 H40 N O8 P	499.257	6.751	498.25	No results	Invalid mass	No results	Lipids and lipid-like molecules	Glycerophospholipids	Glycerophosphocholines	Phosphocholines	90633.8	108904	100969	94258.5	77450.3	177012	203863	125675	70797.4	184876	114674	77993.7	144090	138580	134513	87735.7	273898	436782	78138.4	60126.5	50718.5	42691	105527	57086.7	63339.3	55604.7	66628.8
Com_11575_neg	N4-Acetylcytidine	C11 H15 N3 O6	285.096	1.929	284.089	No results	No results	Full match	Nucleosides, nucleotides, and analogues	Pyrimidine nucleosides	Not available	Pyrimidine nucleosides	114202	550537	236425	181335	150991	123835	115428	129145	111862	133475	186839	137441	200468	187021	191808	176911	177692	209579	162433	141734	162091	195335	157783	165200	194771	151528	152154
Com_5720_neg	3-methyl-5-oxo-5-(4-toluidino)pentanoic acid	C13 H17 N O3	235.122	6.097	234.115	Full match	No results	No results					2.97781e+06	4.58416e+06	3.74417e+06	3.41784e+06	2.60878e+06	2.7586e+06	145699	177248	192594	197972	166631	224446	114747	105462	109699	109964	104908	95798.1	145491	175303	132385	113635	119666	147596	742687	560711	512574
Com_25_neg	Inositol	C6 H12 O6	180.064	1.536	179.057	No results	No results	Full match	Organic oxygen compounds	Organooxygen compounds	Alcohols and polyols	Cyclohexanols	3.17128e+09	2.63799e+09	2.46058e+09	2.99869e+09	2.30447e+09	3.45253e+09	7.66077e+08	6.58401e+08	6.55343e+08	6.64464e+08	6.66078e+08	5.05312e+08	8.938e+08	9.7191e+08	1.13199e+09	6.92524e+08	9.7816e+08	9.91106e+08	6.66571e+08	4.61228e+08	4.3573e+08	3.84836e+08	4.97566e+08	7.58618e+08	9.09948e+08	1.55542e+09	1.094e+09
Com_35_neg	Isophorone	C9 H14 O	138.105	6.082	137.098	No results	No results	Full match	Organic oxygen compounds	Organooxygen compounds	Carbonyl compounds	Cyclohexenones	1.95454e+09	2.51713e+09	2.60622e+09	2.3661e+09	2.39586e+09	2.385e+09	2.07954e+08	4.94243e+08	3.51236e+08	2.92934e+08	1.9181e+08	3.05963e+08	3.09629e+08	3.47251e+08	3.12525e+08	3.49716e+08	1.3511e+07	3.33476e+07	3.94325e+08	3.55054e+08	4.46989e+08	3.25137e+08	2.22575e+08	4.32138e+08	8.58531e+08	9.79534e+08	9.28448e+08
Com_37_neg	methyl 2-[(2-acetyl-3-oxo-1-butenyl)amino]acetate	C9 H13 N O4	199.085	4.835	198.078	Full match	No results	No results					3.90793e+08	1.70272e+08	2.43255e+08	1.29746e+08	1.3762e+08	1.44623e+08	1.61217e+09	1.38134e+09	1.37181e+09	1.53826e+09	1.53011e+09	2.79903e+08	7.9244e+08	3.64062e+08	8.25802e+08	8.02323e+08	1.00217e+09	1.77217e+09	9.73992e+08	1.00766e+09	4.81058e+08	2.34501e+08	8.89969e+08	8.2817e+08	1.03944e+09	8.90483e+08	9.8164e+08
Com_222_neg	Palmitic acid	C16 H32 O2	256.241	10.347	255.234	Full match	No results	No results	Lipids and lipid-like molecules	Fatty Acyls	Fatty acids and conjugates	Long-chain fatty acids	1.8692e+08	1.31884e+08	1.60523e+08	3.19199e+07	1.6546e+07	1.68405e+07	4.84154e+08	3.59155e+08	3.24759e+08	3.33052e+08	2.15762e+08	2.21675e+08	1.10807e+08	4.04029e+07	6.60428e+07	5.26406e+07	6.46265e+07	6.54489e+07	5.85564e+07	6.70307e+07	1.05321e+08	8.55365e+07	4.66863e+07	5.07696e+07	1.47261e+08	1.21109e+08	1.17862e+08
Com_3102_neg	Pyridoxine	C8 H11 N O3	169.074	5.448	168.067	Full match	No results	Full match	Organoheterocyclic compounds	Pyridines and derivatives	Pyridoxines	Pyridoxines	3.40332e+06	3.04688e+06	1.9325e+06	1.8732e+06	1.58205e+06	1.70257e+06	3.99358e+06	4.14086e+06	4.58648e+06	7.23941e+06	5.27695e+06	6.39428e+06	8.20005e+06	6.75648e+06	9.30505e+06	7.19318e+06	2.57875e+06	4.44015e+06	3.71712e+06	2.443e+06	2.67989e+06	3.58192e+06	4.06645e+06	3.334e+06	3.11898e+06	2.97796e+06	4.46132e+06
Com_193_neg	Oxoadipic Acid	C6 H8 O5	160.038	1.914	159.03	No results	No results	Full match	Organic acids and derivatives	Keto acids and derivatives	Medium-chain keto acids and derivatives	Medium-chain keto acids and derivatives	4.2375e+08	4.54758e+08	4.48425e+08	4.48093e+08	3.41157e+08	4.78637e+08	1.26767e+08	1.64218e+08	1.52277e+08	1.61234e+08	1.97647e+08	1.69644e+08	2.48356e+08	2.70501e+08	3.77432e+08	2.80077e+08	3.71417e+08	3.06843e+08	2.64266e+08	1.52539e+08	2.00363e+08	2.11678e+08	1.76574e+08	1.43405e+08	2.1184e+08	1.77899e+08	2.76156e+08
Com_7974_neg	8Z,11Z,14Z-Eicosatrienoic acid	C20 H34 O2	306.257	10.283	305.25	Full match	No results	Full match	Lipids and lipid-like molecules	Fatty Acyls	Fatty acids and conjugates	Long-chain fatty acids	43225.8	77550.1	69340.5	68386.1	69477.9	36933.8	2.34753e+06	1.44985e+06	1.29831e+06	1.16779e+06	846057	686002	591325	164459	349946	287769	362209	282495	344725	328041	492082	376189	235695	263107	449388	316723	428028
Com_64_neg	D-(+)-Maltose	C12 H22 O11	388.123	1.437	387.116	Invalid mass	Invalid mass	No results	Organic oxygen compounds	Organooxygen compounds	Carbohydrates and carbohydrate conjugates	O-glycosyl compounds	1.68052e+09	3.94036e+08	9.41251e+08	6.81868e+08	6.01655e+08	8.22442e+08	6.83317e+07	9.47305e+07	1.63872e+08	5.75926e+07	8.10562e+07	7.56464e+07	5.16919e+07	6.14698e+07	1.31837e+08	3.51033e+07	6.02647e+07	3.18382e+07	5.10079e+07	4.84934e+07	5.09521e+07	6.53248e+07	8.0734e+07	6.12175e+07	1.54924e+08	2.08073e+08	2.33032e+08
Com_1055_neg	Ornithine	C5 H12 N2 O2	132.09	1.285	131.083	Full match	No results	Full match	Organic acids and derivatives	Carboxylic acids and derivatives	Amino acids, peptides, and analogues	Alpha amino acids	1.77442e+06	1.71585e+06	2.01666e+06	2.34994e+06	2.01744e+06	2.35647e+06	3.34168e+06	2.49994e+06	2.70405e+06	1.95612e+06	1.63862e+06	2.02179e+06	307661	215458	215247	1.35823e+06	365321	145720	3.14213e+07	4.63479e+07	6.46077e+07	5.40248e+07	6.03176e+07	5.946e+07	1.09622e+07	1.22251e+07	1.24036e+07
Com_817_neg	Porphobilinogen	C10 H14 N2 O4	226.096	4.968	225.089	Full match	No results	Full match	Organic nitrogen compounds	Organonitrogen compounds	Amines	Aralkylamines	6.94842e+07	7.59686e+07	8.22091e+07	8.08028e+07	3.57332e+07	7.48344e+07	3.25529e+06	2.04936e+06	1.88007e+06	1.82755e+06	1.34721e+06	1.43884e+06	2.819e+06	2.45325e+06	2.25145e+06	5.70874e+06	4.43943e+06	2.00882e+06	5.63658e+06	1.14351e+07	1.11932e+07	8.34899e+06	1.05444e+07	9.51703e+06	2.459e+07	2.50853e+07	2.68272e+07
Com_111_neg	gamma-Nonanolactone	C9 H16 O2	156.116	6.074	155.108	No results	No results	Full match	Organoheterocyclic compounds	Lactones	Gamma butyrolactones	Gamma butyrolactones	6.2542e+08	1.33989e+08	6.70617e+08	5.24982e+08	5.27983e+08	5.8483e+08	3.67286e+08	3.42343e+08	5.49671e+08	5.67793e+08	5.1184e+08	8.49934e+08	2.48484e+08	1.54863e+08	2.21694e+08	1.98651e+08	7.44784e+07	4.4976e+07	2.82568e+08	4.96424e+08	2.40898e+08	2.02502e+08	2.3662e+08	3.61537e+08	4.07266e+08	4.27829e+08	4.40955e+08
Com_1034_neg	Biopterin	C9 H11 N5 O3	237.086	1.378	236.078	Full match	No results	Full match	Organoheterocyclic compounds	Pteridines and derivatives	Pterins and derivatives	Biopterins and derivatives	1.40071e+07	1.81062e+07	2.88242e+07	1.22044e+07	1.51041e+07	1.34763e+07	4.11942e+07	2.84405e+07	3.27871e+07	3.40168e+07	3.02467e+07	4.91695e+07	4.23394e+07	4.26437e+07	4.25512e+07	3.10259e+07	2.87186e+07	2.54106e+07	1.21199e+07	1.48102e+07	1.61989e+07	1.14126e+07	1.19534e+07	9.31566e+06	1.79781e+07	1.69303e+07	2.09503e+07
Com_861_neg	Xanthine	C5 H4 N4 O2	304.068	1.99	151.027	Invalid mass	Invalid mass	No results	Organoheterocyclic compounds	Imidazopyrimidines	Purines and purine derivatives	Xanthines	3.86573e+07	3.95584e+07	3.01108e+07	3.43695e+07	3.65929e+07	3.70263e+07	3.2849e+07	2.68212e+07	2.86451e+07	3.02068e+07	2.9179e+07	2.92741e+07	4.14148e+07	5.46076e+07	4.361e+07	3.09189e+07	4.95623e+07	1.97827e+07	7.14292e+07	1.98254e+07	1.26153e+07	6.8448e+07	4.57233e+07	2.30336e+07	3.48937e+07	3.54262e+07	3.66654e+07
Com_436_neg	Gluconolactone	C6 H10 O6	178.048	1.891	177.041	No results	No results	Full match	Organic oxygen compounds	Organooxygen compounds	Carbohydrates and carbohydrate conjugates	Gluconolactones	1.47226e+08	1.50609e+08	1.30292e+08	1.5221e+08	1.18551e+08	1.41041e+08	3.85127e+07	3.57881e+07	2.37941e+07	4.61698e+07	3.85463e+07	3.05924e+07	6.62488e+07	9.29218e+07	9.92663e+07	5.97799e+07	6.92331e+07	7.49258e+07	1.71743e+08	7.20135e+07	1.00757e+08	8.27102e+07	9.01868e+07	1.36108e+08	5.27467e+07	5.97712e+07	6.08158e+07
Com_369_neg	N-Acetylneuraminic acid	C11 H19 N O9	309.107	2.063	308.1	No results	No results	Full match	Organic oxygen compounds	Organooxygen compounds	Carbohydrates and carbohydrate conjugates	N-acylneuraminic acids	2.40924e+08	2.34644e+08	1.95955e+08	2.35253e+08	1.53184e+08	2.10896e+08	1.03735e+07	1.05891e+07	1.49939e+07	1.22021e+07	1.54304e+07	1.84603e+07	1.42499e+07	1.60896e+07	1.65412e+07	2.05064e+07	1.41126e+07	1.52561e+07	1.54343e+07	1.18621e+07	1.21738e+07	1.06476e+07	1.25e+07	1.13157e+07	3.61207e+07	3.40849e+07	3.29876e+07
Com_601_neg	Boc-beta-cyano-L-alanine	C9 H14 N2 O4	214.096	1.417	213.089	No results	No results	Full match	Organic acids and derivatives	Carboxylic acids and derivatives	Amino acids, peptides, and analogues	Alpha amino acids and derivatives	1.28707e+08	7.40853e+07	1.07861e+08	8.56834e+07	7.17902e+07	5.9437e+07	4.15156e+06	4.05945e+06	2.48986e+06	3.47504e+06	4.46209e+06	4.55428e+06	1.42964e+07	1.00731e+07	7.63814e+06	1.42585e+07	6.46755e+06	6.1946e+06	1.85718e+07	1.22036e+07	2.24032e+07	1.61621e+07	1.50869e+07	1.87262e+07	2.11445e+07	1.81904e+07	2.69503e+07
Com_23_neg	13(S)-HOTrE	C18 H30 O3	294.221	7.967	293.213	Full match	No results	Full match	Lipids and lipid-like molecules	Fatty Acyls	Lineolic acids and derivatives	Lineolic acids and derivatives	3.24193e+09	3.54807e+09	3.78313e+09	3.6114e+09	3.35941e+09	3.44943e+09	2.00197e+09	2.25823e+09	2.3481e+09	2.14894e+09	1.78312e+09	2.42273e+09	7.68946e+08	7.91668e+08	7.43972e+08	7.85154e+08	5.16764e+08	3.62879e+08	1.14134e+09	1.41131e+09	1.39617e+09	1.11785e+09	1.15483e+09	1.01996e+09	2.57806e+09	2.08516e+09	2.58418e+09
Com_1104_neg	LPE 18:1	C23 H46 N O7 P	479.303	9.349	478.296	No results	Full match	Full match	Lipids and lipid-like molecules	Glycerophospholipids	Glycerophosphoethanolamines	1-acyl-sn-glycero-3-phosphoethanolamines	5.37062e+06	8.59482e+06	8.53367e+06	5.2694e+06	3.5074e+06	1.65826e+06	1.92927e+06	6.22805e+06	3.73892e+06	3.53815e+06	3.40027e+06	3.90882e+06	1.73526e+07	1.80785e+06	5.92899e+06	1.84162e+06	894891	511439	1.77605e+06	1.51123e+06	2.57177e+06	5.64051e+07	1.86985e+06	628404	1.01521e+07	8.72331e+06	6.48676e+06
Com_683_neg	Traumatic acid	C12 H20 O4	228.137	6.047	227.13	No results	No results	Full match	Lipids and lipid-like molecules	Fatty Acyls	Fatty acids and conjugates	Medium-chain fatty acids	9.54479e+07	8.94005e+07	1.01697e+08	6.51131e+07	6.91929e+07	9.35153e+07	1.82229e+06	2.86205e+06	5.83429e+06	1.01383e+07	6.94509e+06	1.39733e+07	4.26744e+06	1.97132e+06	2.78234e+06	1.66756e+06	1.26443e+06	768207	5.46424e+06	6.20293e+06	3.23939e+06	4.07662e+06	4.1946e+06	4.15746e+06	2.59693e+07	3.31574e+07	2.94153e+07
Com_1659_neg	Triacanthine	C10 H13 N5	203.116	6.178	202.109	No results	No results	Full match	Organoheterocyclic compounds	Imidazopyrimidines	Purines and purine derivatives	6-aminopurines	8.77317e+06	9.08532e+06	7.15293e+06	6.97563e+06	9.53209e+06	7.37871e+06	2.22748e+07	1.97805e+07	2.18436e+07	2.83147e+07	2.33473e+07	2.31579e+07	2.18338e+07	1.96334e+07	1.84845e+07	1.75733e+07	2.38298e+07	1.90989e+07	1.70945e+07	1.44671e+07	1.35712e+07	1.38288e+07	1.24156e+07	1.22163e+07	1.67295e+07	1.61857e+07	1.75343e+07
Com_1590_neg	Stearic acid	C18 H36 O2	284.273	11.176	283.265	Full match	No results	Full match	Lipids and lipid-like molecules	Fatty Acyls	Fatty acids and conjugates	Long-chain fatty acids	1.25155e+07	1.33652e+07	1.23743e+07	5.82634e+06	3.40932e+06	4.89452e+06	3.14993e+07	3.29342e+07	2.22925e+07	2.60018e+07	1.87697e+07	1.77615e+07	1.22745e+07	3.75087e+06	6.85988e+06	6.37965e+06	8.65276e+06	6.42222e+06	9.80745e+06	1.3349e+07	1.82633e+07	1.30654e+07	1.23487e+07	6.97191e+06	1.44326e+07	1.51586e+07	1.37786e+07
Com_1688_neg	Leu-Pro	C11 H20 N2 O3	228.148	5.206	227.141	No results	No results	Full match	Organic acids and derivatives	Carboxylic acids and derivatives	Amino acids, peptides, and analogues	Dipeptides	5.69063e+06	5.74224e+06	5.5255e+06	6.59228e+06	5.35869e+06	4.7862e+06	2.18491e+07	2.29238e+07	2.49788e+07	2.88472e+07	2.11085e+07	1.45398e+07	2.51281e+06	2.26613e+06	2.73545e+06	2.02028e+06	2.49792e+06	3.64393e+06	5.68082e+06	1.99468e+07	1.47101e+07	7.59207e+06	1.17403e+07	1.26669e+07	9.42683e+06	1.05454e+07	8.96323e+06
Com_2979_neg	PC (5:0/13:1)	C26 H50 N O8 P	581.336	7.325	580.328	No results	Invalid mass	No results	Lipids and lipid-like molecules	Glycerophospholipids	Glycerophosphocholines	Phosphocholines	4.78723e+06	1.12707e+07	1.35446e+07	1.33795e+07	3.74666e+06	4.43481e+06	3.08018e+06	6.94279e+06	1.44013e+06	2.38363e+06	5.82285e+06	3.36382e+06	3.68743e+06	4.04651e+06	6.26744e+06	5.96714e+06	6.21959e+06	4.86391e+06	8.41962e+06	1.06676e+06	2.60057e+06	4.86342e+06	3.61276e+06	4.46812e+06	6.87348e+06	7.01887e+06	8.91638e+06
Com_3166_neg	Hydrocortisone	C21 H30 O5	362.208	8.269	361.201	No results	No results	Full match	Lipids and lipid-like molecules	Steroids and steroid derivatives	Hydroxysteroids	21-hydroxysteroids	1.34377e+07	1.21222e+07	1.15327e+07	1.1301e+07	1.10598e+07	9.58949e+06	5.32507e+06	6.52933e+06	6.65401e+06	5.80352e+06	3.93205e+06	5.47053e+06	2.63569e+06	3.29329e+06	3.40235e+06	2.51733e+06	1.6969e+06	489050	2.98706e+06	3.45435e+06	3.11575e+06	3.36101e+06	2.48229e+06	2.1166e+06	6.59155e+06	6.57803e+06	5.96007e+06
Com_26_neg	13-Hpotre(R)	C18 H30 O4	310.216	7.193	309.208	No results	No results	Full match					3.20348e+09	3.63321e+09	2.58064e+09	2.81752e+09	3.34334e+09	3.10736e+09	2.53648e+08	6.54984e+08	5.91996e+08	5.2148e+08	1.76027e+08	6.07072e+08	2.20196e+08	4.20282e+08	3.67239e+08	1.83937e+08	1.19158e+08	3.0557e+07	3.01133e+08	3.93952e+08	2.98844e+08	2.61545e+08	2.19665e+08	2.69211e+08	1.23061e+09	1.23357e+09	1.35627e+09
Com_2422_neg	UMP	C9 H13 N2 O9 P	324.037	1.422	323.029	No results	No results	Full match	Nucleosides, nucleotides, and analogues	Pyrimidine nucleotides	Pyrimidine ribonucleotides	Pyrimidine ribonucleoside monophosphates	622336	1.91408e+06	675116	2.73858e+06	4.96325e+06	4.00408e+06	1.28999e+07	1.34312e+07	7.21252e+06	1.54966e+07	1.60526e+07	1.45174e+07	4.4351e+06	7.5913e+06	6.89523e+06	3.10495e+06	9.85526e+06	4.47773e+06	8.97648e+06	5.16376e+06	8.26258e+06	7.14064e+06	5.34596e+06	7.70058e+06	9.74683e+06	9.57177e+06	9.45884e+06
Com_693_neg	Asp-glu	C9 H14 N2 O7	262.081	1.668	261.074	No results	No results	Full match	Organic acids and derivatives	Carboxylic acids and derivatives	Amino acids, peptides, and analogues	Dipeptides	9.54081e+07	7.07215e+07	9.89494e+07	8.49911e+07	7.47806e+07	8.19787e+07	1.63395e+07	1.85824e+07	1.72025e+07	1.75519e+07	2.12918e+07	1.56327e+07	2.57677e+07	2.66722e+07	2.45088e+07	2.57495e+07	2.14215e+07	1.49758e+07	1.94296e+07	2.13811e+07	1.67412e+07	1.66351e+07	1.91622e+07	1.71876e+07	2.88389e+07	2.89219e+07	3.15189e+07
Com_2472_neg	Tetrahydrocorticosterone	C21 H34 O4	350.245	10.549	349.237	No results	No results	Full match	Lipids and lipid-like molecules	Steroids and steroid derivatives	Hydroxysteroids	21-hydroxysteroids	1.85608e+07	1.85196e+07	1.79097e+07	5.22716e+06	2.99185e+06	2.29772e+06	1.05507e+07	1.53525e+07	1.58858e+07	1.60413e+07	8.328e+06	1.10575e+07	8.44455e+06	2.09274e+06	4.4359e+06	3.93359e+06	4.71267e+06	5.4253e+06	5.1287e+06	7.67122e+06	1.12747e+07	1.26049e+07	7.08281e+06	3.54478e+06	1.37467e+07	1.18086e+07	1.12041e+07
Com_1712_neg	DL-3,4-Dihydroxyphenyl glycol	C8 H10 O4	170.059	4.786	169.051	No results	No results	Full match					2.44345e+06	2.02451e+06	2.39844e+06	2.01564e+06	2.17108e+06	2.29524e+06	6.20925e+06	7.66929e+06	7.50424e+06	1.09467e+07	6.49977e+06	8.55143e+06	6.52868e+06	8.29856e+06	2.21628e+07	8.55707e+06	5.42541e+06	1.56077e+07	6.52254e+06	6.98967e+06	5.16708e+06	5.51338e+06	6.96724e+06	1.2295e+07	7.61352e+06	7.16045e+06	9.84609e+06
Com_1395_neg	tetranor-12(R)-HETE	C16 H26 O3	266.189	7.309	265.182	Full match	No results	No results					2.45255e+07	3.97086e+07	1.85152e+07	3.22611e+07	3.85552e+07	1.74143e+07	3.04483e+07	3.6176e+07	3.58453e+07	2.97304e+07	2.95717e+07	2.88528e+07	5.69686e+06	4.85741e+06	4.78036e+06	7.24938e+06	4.55497e+06	1.80349e+06	1.02961e+07	1.03437e+07	1.07806e+07	5.00297e+06	7.04626e+06	8.3939e+06	2.13989e+07	2.34508e+07	2.2319e+07
Com_538_neg	2-(Dimethylamino)Guanosine	C12 H17 N5 O5	311.123	2.02	310.115	No results	No results	Full match					9.32434e+07	1.01935e+08	1.35713e+08	1.10864e+08	1.23146e+08	6.33671e+07	3.58715e+06	2.97592e+06	2.64683e+06	2.78659e+06	3.19369e+06	2.92278e+06	3.4081e+06	4.08129e+06	4.113e+06	3.99345e+06	4.04099e+06	4.46016e+06	3.4055e+06	6.24171e+06	3.79768e+06	3.58615e+06	4.03939e+06	3.99279e+06	1.0252e+07	8.87336e+06	1.00269e+07
Com_367_neg	2,6-Dihydroxypurine	C5 H4 N4 O2	152.034	2.03	151.027	No results	No results	Full match	Organoheterocyclic compounds	Imidazopyrimidines	Purines and purine derivatives	Hypoxanthines	1.15869e+08	1.1857e+08	9.26731e+07	1.03017e+08	1.09681e+08	1.1098e+08	1.02886e+08	8.03919e+07	8.77065e+07	9.05397e+07	1.03082e+08	8.77441e+07	1.24134e+08	1.63677e+08	1.56052e+08	9.2674e+07	1.48555e+08	5.92953e+07	2.14945e+08	6.16195e+07	3.92159e+07	2.05161e+08	1.37048e+08	7.55819e+07	1.04588e+08	1.06184e+08	8.49549e+07
Com_2372_neg	Mevalonic acid	C6 H12 O4	148.074	4.731	147.067	No results	No results	Full match	Lipids and lipid-like molecules	Fatty Acyls	Fatty acids and conjugates	Hydroxy fatty acids	1.20448e+07	1.11499e+07	1.16485e+07	1.26711e+07	1.25446e+07	1.18149e+07	2.74477e+06	1.79798e+06	2.08812e+06	2.18677e+06	2.42023e+06	2.35049e+06	1.4593e+07	1.04485e+07	8.56949e+06	5.78726e+06	1.09258e+07	9.05266e+06	1.45483e+07	2.02729e+07	1.98185e+07	1.63687e+07	1.45832e+07	2.21694e+07	8.86455e+06	9.7312e+06	1.03503e+07
Com_3824_neg	Corey Lactone Diol	C8 H12 O4	172.074	4.828	171.067	No results	No results	Full match	Organoheterocyclic compounds	Lactones	Gamma butyrolactones	Gamma butyrolactones	2.71935e+06	2.58765e+06	2.48302e+06	2.70632e+06	2.28183e+06	2.36129e+06	1.68096e+06	874354	759492	889468	734201	1.35285e+06	3.6022e+06	2.86624e+06	3.03012e+06	3.05813e+06	2.43085e+06	2.75176e+06	5.31396e+06	1.01256e+07	6.40196e+06	6.33139e+06	7.53354e+06	3.15394e+06	2.68243e+06	3.00551e+06	2.65514e+06
Com_1643_neg	Lipoic acid	C8 H14 O2 S2	206.043	2.473	205.036	Full match	No results	Full match	Organoheterocyclic compounds	Dithiolanes	Lipoic acids and derivatives	Lipoic acids and derivatives	9.28846e+06	1.52864e+07	1.14852e+07	1.29276e+07	1.31231e+07	1.48122e+07	6.17621e+06	7.17035e+06	6.80001e+06	8.32607e+06	7.1912e+06	1.36034e+07	1.45772e+07	1.59297e+07	1.4485e+07	1.43574e+07	9.06915e+06	8.74757e+06	3.06697e+07	2.07883e+07	1.8931e+07	2.71503e+07	2.52677e+07	2.61069e+07	1.39408e+07	1.52954e+07	1.61211e+07
Com_9145_neg	Arachidonic acid	C20 H32 O2	304.241	9.002	303.234	Full match	No results	Full match	Lipids and lipid-like molecules	Fatty Acyls	Fatty acids and conjugates	Long-chain fatty acids	384790	541988	1.52057e+06	544898	299840	319604	95362.1	88787.8	67468.8	69338.9	81957.7	65643.9	94256	45967.5	57151.8	44905.5	106229	47117.5	31594.1	32988.2	33381.3	80072.8	30449.4	31846.4	82150.6	106614	89942.7
Com_1308_neg	5'-Deoxy-5'-(Methylthio)Adenosine	C11 H15 N5 O3 S	297.089	5.287	296.082	No results	No results	Full match	Nucleosides, nucleotides, and analogues	5'-deoxyribonucleosides	5'-deoxy-5'-thionucleosides	5'-deoxy-5'-thionucleosides	3.97273e+06	5.25263e+06	3.41579e+06	6.35797e+06	6.90194e+06	5.17671e+06	2.65845e+06	6.56948e+06	7.58604e+06	9.49204e+06	7.68148e+06	9.82489e+06	2.50248e+07	2.0275e+07	3.1654e+07	2.18488e+07	1.26276e+07	1.64494e+07	1.97309e+07	1.13964e+07	9.77926e+06	1.95275e+07	1.59614e+07	1.35618e+07	1.08533e+07	1.24825e+07	1.40619e+07
Com_770_neg	2,3-Dinor-TXB2	C18 H30 O6	342.205	6.488	341.198	No results	No results	Full match	Organic acids and derivatives	Hydroxy acids and derivatives	Medium-chain hydroxy acids and derivatives	Medium-chain hydroxy acids and derivatives	4.44516e+07	4.06574e+07	7.03062e+07	6.95112e+07	5.36504e+07	8.50514e+07	8.31712e+06	1.04633e+07	8.58713e+06	9.87963e+06	8.54736e+06	4.33433e+06	3.02569e+06	3.13457e+06	2.81203e+06	2.81769e+06	2.12301e+06	1.65627e+06	5.16636e+06	3.88152e+06	3.83097e+06	4.20569e+06	3.03621e+06	2.95353e+06	2.42568e+07	2.31437e+07	2.44073e+07
Com_3056_neg	D-glutamine	C5 H10 N2 O3	146.07	5.257	145.062	No results	No results	Full match	Organic acids and derivatives	Carboxylic acids and derivatives	Amino acids, peptides, and analogues	D-alpha-amino acids	1.20635e+07	1.3438e+07	1.16852e+07	1.03895e+07	9.02847e+06	1.04904e+07	1.07177e+06	1.05762e+06	792783	525970	636725	816772	650666	479278	453664	1.12175e+06	585889	382770	2.74459e+06	7.1477e+06	5.67932e+06	3.20828e+06	2.81068e+06	4.52438e+06	4.12314e+06	3.74872e+06	5.20676e+06
Com_6902_neg	Lysopc 16:2 (2N Isomer)	C24 H46 N O7 P	491.303	8.868	490.296	No results	No results	Full match					1.99564e+06	3.12244e+06	2.02491e+06	1.87512e+06	1.57245e+06	1.04082e+06	1.238e+06	1.68425e+06	1.8465e+06	1.3531e+06	1.57035e+06	1.87884e+06	1.01012e+06	585465	840104	942246	743485	498278	1.64621e+06	1.90323e+06	2.33248e+06	1.26297e+06	1.6378e+06	852343	1.37346e+06	1.16174e+06	1.40267e+06
Com_920_neg	Methyldopa	C10 H13 N O4	211.085	1.399	210.078	No results	No results	Full match	Phenylpropanoids and polyketides	Phenylpropanoic acids	Not available	Phenylpropanoic acids	2.6194e+07	7.20302e+07	2.28105e+07	2.03687e+07	1.70337e+07	1.79678e+07	3.66701e+07	6.27655e+07	2.94404e+07	4.55673e+07	5.30137e+07	5.34153e+07	3.03275e+07	2.89062e+07	2.58071e+07	3.06794e+07	4.16625e+07	3.7197e+07	1.62364e+07	9.3765e+06	7.17112e+06	9.09118e+06	1.06925e+07	8.68103e+06	2.0719e+07	1.1657e+07	2.29449e+07
Com_2520_neg	4-Pyridoxic acid	C8 H9 N O4	183.054	4.851	182.047	No results	No results	Full match	Organoheterocyclic compounds	Pyridines and derivatives	Pyridinecarboxylic acids and derivatives	Pyridinecarboxylic acids	1.92798e+06	1.71522e+06	1.64134e+06	2.01148e+06	1.41895e+06	1.57134e+06	6.05733e+06	4.69886e+06	3.93657e+06	4.65151e+06	5.20352e+06	3.63115e+06	4.25509e+06	4.22493e+06	3.07626e+06	3.44136e+06	2.95499e+06	3.55662e+06	3.07312e+06	1.92903e+07	2.88433e+06	2.77128e+06	3.0108e+06	4.38908e+06	3.123e+06	3.3695e+06	5.02144e+06
Com_426_neg	cAMP	C10 H12 N5 O6 P	329.052	1.812	328.045	No results	No results	Full match	Nucleosides, nucleotides, and analogues	Purine nucleotides	Cyclic purine nucleotides	3',5'-cyclic purine nucleotides	1.21614e+07	1.35091e+07	9.66106e+06	1.22241e+07	1.06137e+07	1.30663e+07	9.86674e+07	8.62633e+07	8.40426e+07	9.48552e+07	1.61074e+08	1.08564e+08	4.3492e+07	6.04115e+07	1.77123e+07	4.38249e+07	5.19462e+07	5.70667e+07	2.91436e+07	2.26779e+07	2.15067e+07	2.402e+07	2.67575e+07	2.78578e+07	4.12507e+07	3.99146e+07	4.36408e+07
Com_4344_neg	LPC 15:0	C23 H48 N O7 P	527.325	8.948	526.318	No results	Invalid mass	No results	Lipids and lipid-like molecules	Glycerophospholipids	Glycerophosphocholines	Phosphocholines	112459	51294.7	57962.8	52304.6	46715.4	47183.4	1.71273e+06	2.70758e+06	1.21181e+06	839315	1.95694e+06	1.33352e+06	405648	267063	417736	640560	503253	309157	147392	29138	348275	7.69245e+06	49113.9	73491.9	571763	590680	387582
Com_815_neg	Inosine	C10 H12 N4 O5	268.081	1.391	267.073	No results	No results	Full match	Nucleosides, nucleotides, and analogues	Purine nucleosides	Not available	Purine nucleosides	1.84272e+07	3.99579e+07	1.64509e+07	4.53975e+07	2.23486e+07	2.85094e+07	4.27503e+07	3.73546e+07	3.59454e+07	5.42768e+07	4.01365e+07	3.19427e+07	5.01191e+07	5.92002e+07	5.38509e+07	4.97895e+07	5.64286e+07	5.17565e+07	4.41995e+07	4.06287e+07	4.3231e+07	4.74941e+07	4.75451e+07	4.72119e+07	3.77173e+07	4.14956e+07	4.178e+07
Com_43_neg	2-(3,4-dimethoxyphenyl)ethanamine	C10 H15 N O2	181.111	6.051	180.104	No results	No results	Full match					1.85549e+09	2.01909e+09	2.24949e+09	2.57565e+09	1.71716e+09	2.12087e+09	2.68683e+07	2.59768e+07	1.64947e+07	2.4e+07	1.85052e+08	2.77376e+07	1.92351e+07	2.64436e+07	2.6437e+07	2.21135e+07	1.19687e+08	2.07441e+07	1.23073e+07	5.02036e+06	6.79845e+06	1.16179e+07	9.46959e+06	4.30461e+06	1.29314e+07	1.30629e+07	1.20973e+07
Com_1753_neg	9-HOTrE	C18 H30 O3	294.221	8.601	293.213	No results	No results	Full match	Lipids and lipid-like molecules	Fatty Acyls	Lineolic acids and derivatives	Lineolic acids and derivatives	2.38607e+07	1.7866e+07	2.92582e+07	1.4718e+07	1.54862e+07	1.48882e+07	3.20583e+06	3.29341e+06	4.12665e+06	2.88749e+06	1.37731e+07	3.32616e+06	1.4791e+06	1.10466e+06	1.04133e+06	1.75776e+06	1.05177e+06	966854	2.22234e+06	2.40579e+06	2.12339e+06	1.69693e+06	1.82928e+06	1.47814e+06	1.01408e+07	9.81515e+06	8.71869e+06
Com_4229_neg	N-Acetyl-DL-phenylalanine	C11 H13 N O3	207.09	5.73	206.083	No results	No results	Full match	Organic acids and derivatives	Carboxylic acids and derivatives	Amino acids, peptides, and analogues	Phenylalanine and derivatives	2.27561e+06	2.26798e+06	2.33774e+06	4.07158e+06	1.80385e+06	3.26128e+06	8.42299e+06	3.56891e+06	1.17346e+06	1.01524e+06	1.37129e+06	736658	2.36e+06	2.04745e+06	1.90296e+06	1.56267e+06	1.94671e+06	2.2601e+06	1.82836e+06	1.43228e+06	1.59803e+06	1.42369e+06	1.67784e+06	1.69628e+06	1.53412e+06	1.78241e+06	1.90114e+06
Com_6966_neg	LPE 16:2	C21 H40 N O7 P	449.256	8.112	448.249	No results	Full match	No results	Lipids and lipid-like molecules	Glycerophospholipids	Glycerophosphoethanolamines	1-acyl-sn-glycero-3-phosphoethanolamines	718999	1.0295e+06	845910	1.10464e+06	730609	516834	904802	1.23745e+06	672624	2.76495e+06	2.04317e+06	1.19992e+06	1.10878e+06	610302	934855	510159	1.13554e+06	552532	569703	152406	257612	836251	89986.7	217356	1.39791e+06	1.02923e+06	1.02098e+06
Com_4410_neg	Tetradecanedioic acid	C14 H26 O4	258.184	6.288	257.177	Full match	No results	Full match	Lipids and lipid-like molecules	Fatty Acyls	Fatty acids and conjugates	Long-chain fatty acids	1.32272e+06	1.00177e+06	965329	787021	783279	954092	755721	507266	405083	255267	278868	475990	1.26113e+06	1.04246e+06	1.26431e+06	2.44485e+06	2.64941e+06	1.88008e+06	3.82872e+06	4.98538e+06	2.78223e+06	7.49348e+06	3.59178e+06	3.51409e+06	1.86038e+06	2.16845e+06	2.27363e+06
Com_161_neg	Methylmalonate	C4 H6 O4	118.027	2.345	117.02	No results	No results	Full match	Organic acids and derivatives	Carboxylic acids and derivatives	Dicarboxylic acids and derivatives	Dicarboxylic acids and derivatives	5.93894e+08	3.74112e+08	5.66153e+08	5.31898e+08	7.36601e+08	5.52533e+08	7.22461e+07	9.50742e+07	7.6246e+07	1.43367e+08	9.44023e+07	7.01379e+07	1.55632e+08	2.79404e+08	1.29668e+08	1.86154e+08	2.26739e+08	1.26908e+08	3.1599e+08	6.74932e+07	3.12774e+08	2.67869e+08	3.15514e+08	4.18862e+08	1.82487e+08	1.97374e+08	2.17929e+08
Com_8_pos	Oleamide	C18 H35 N O	281.273	9.837	282.28	Full match	Full match	No results	Lipids and lipid-like molecules	Fatty Acyls	Fatty amides	Fatty amides	1.3254e+10	1.38925e+10	1.03351e+10	7.59591e+09	5.49031e+09	2.38421e+09	2.11918e+10	1.92905e+10	1.48663e+10	1.98417e+10	1.17392e+10	1.57555e+10	1.19154e+10	5.27921e+09	9.91845e+09	5.73389e+09	8.04104e+09	7.68657e+09	7.07405e+09	1.11493e+10	9.89775e+09	1.19682e+10	1.04636e+10	7.44879e+09	1.23577e+10	1.10913e+10	9.82057e+09
Com_64_pos	Hexadecanamide	C16 H33 N O	255.257	9.632	256.264	Full match	Full match	No results	Lipids and lipid-like molecules	Fatty Acyls	Fatty amides	Fatty amides	2.16433e+09	2.32548e+09	1.70113e+09	1.0348e+09	7.66567e+08	4.06884e+08	4.24986e+09	3.47529e+09	3.85213e+09	3.72214e+09	2.90042e+09	2.46482e+09	1.81145e+09	7.10019e+08	1.49429e+09	7.0266e+08	1.61912e+09	1.14616e+09	1.00848e+09	1.4265e+09	1.42086e+09	1.65736e+09	1.24616e+09	1.08746e+09	2.34772e+09	1.82432e+09	1.44596e+09
Com_90_pos	L-Iditol	C6 H14 O6	182.08	1.595	183.087	Full match	Full match	Full match	Organic oxygen compounds	Organooxygen compounds	Carbohydrates and carbohydrate conjugates	Sugar alcohols	1.81581e+09	2.22453e+09	2.65476e+09	3.09479e+09	3.69661e+09	2.33345e+09	1.27267e+09	1.84089e+09	2.07009e+09	2.15393e+09	1.16692e+09	1.73451e+09	7.86494e+08	8.12647e+08	6.93476e+08	7.87021e+08	1.04079e+09	6.80818e+08	7.17036e+08	1.08554e+09	9.4465e+08	7.98688e+08	8.02059e+08	8.58649e+08	1.62051e+09	2.61903e+09	1.37125e+09
Com_122_pos	DL-Carnitine	C7 H15 N O3	161.106	1.333	162.113	Full match	Full match	Full match	Organic nitrogen compounds	Organonitrogen compounds	Quaternary ammonium salts	Carnitines	4.74804e+08	4.66476e+08	5.4418e+08	7.27575e+08	6.62302e+08	6.26482e+08	1.9012e+09	1.48992e+09	1.66763e+09	1.6928e+09	1.83346e+09	1.66842e+09	1.29982e+09	1.4026e+09	1.66546e+09	1.11018e+09	1.59116e+09	1.78153e+09	1.15891e+09	8.72806e+08	9.47213e+08	5.53194e+08	8.89562e+08	1.109e+09	1.16244e+09	1.29713e+09	1.21295e+09
Com_156_pos	Methionine	C5 H11 N O2 S	149.052	1.934	150.059	Full match	Full match	Full match	Organic acids and derivatives	Carboxylic acids and derivatives	Amino acids, peptides, and analogues	Methionine and derivatives	1.2723e+08	9.32375e+07	2.56001e+08	1.93172e+08	3.34635e+08	3.02006e+08	1.05354e+09	1.03032e+09	1.72175e+09	1.13073e+09	9.05326e+08	1.29267e+09	7.07724e+07	7.6879e+07	3.3141e+07	1.96656e+08	9.92389e+07	9.53944e+06	6.13814e+08	1.10895e+09	9.35362e+08	7.26847e+08	7.10552e+08	8.78073e+08	6.36571e+08	4.20024e+08	5.93189e+08
Com_196_pos	Acetyl-L-carnitine	C9 H17 N O4	203.117	1.396	204.124	Full match	Full match	Not the top hit	Lipids and lipid-like molecules	Fatty Acyls	Fatty acid esters	Acyl carnitines	5.24524e+08	5.9891e+08	5.16434e+08	5.71673e+08	7.37345e+08	7.01081e+08	9.53493e+08	7.71192e+08	9.32381e+08	1.19998e+09	7.87874e+08	1.15961e+09	5.83449e+08	9.67272e+08	6.62192e+08	5.44625e+08	6.08985e+08	1.24169e+09	6.13372e+08	4.79767e+08	5.14475e+08	5.06879e+08	4.34376e+08	5.66654e+08	6.8928e+08	8.57147e+08	8.31501e+08
Com_368_pos	Diaminopimelic acid	C7 H14 N2 O4	190.096	1.383	191.104	Full match	Full match	No results	Organic acids and derivatives	Carboxylic acids and derivatives	Amino acids, peptides, and analogues	Alpha amino acids	3.08597e+08	3.88155e+08	3.11523e+08	5.43904e+08	5.09478e+08	4.50477e+08	4.5448e+08	2.6981e+08	3.68203e+08	5.66564e+08	2.78268e+08	3.32323e+08	1.7156e+08	1.38352e+08	1.25346e+08	1.66726e+08	1.97283e+08	1.63809e+08	2.5583e+08	3.72711e+08	3.65646e+08	3.15409e+08	5.19704e+08	4.69809e+08	3.37579e+08	4.26293e+08	3.38995e+08
Com_478_pos	Acetylcholine	C7 H15 N O2	145.111	1.378	146.118	Full match	Full match	No results	Organic nitrogen compounds	Organonitrogen compounds	Quaternary ammonium salts	Acyl cholines	1.30449e+08	8.10321e+07	8.05411e+07	1.06484e+08	1.02926e+08	1.04132e+08	1.96772e+08	2.68566e+08	2.15575e+08	2.22121e+08	2.19116e+08	2.11435e+08	3.63714e+08	3.56379e+08	3.70817e+08	3.22494e+08	3.70002e+08	4.08397e+08	2.9487e+08	2.87778e+08	4.31334e+08	3.0635e+08	7.2728e+08	3.11585e+08	2.22432e+08	2.60703e+08	2.75969e+08
Com_480_pos	2-Methoxyresorcinol	C7 H8 O3	140.048	1.979	141.055	Full match	Full match	No results	Benzenoids	Phenols	Methoxyphenols	Methoxyphenols	3.17897e+08	2.96016e+08	3.00723e+08	3.22248e+08	3.05708e+08	3.2949e+08	9.7492e+07	1.24218e+08	1.22017e+08	1.24827e+08	1.45751e+08	1.6359e+08	2.18909e+08	3.90681e+08	3.54376e+08	3.21133e+08	3.32739e+08	3.64299e+08	2.00972e+08	1.31878e+08	2.09208e+08	1.75602e+08	2.3836e+08	1.88893e+08	2.45222e+08	2.29479e+08	2.20517e+08
Com_576_pos	Sebacic acid	C10 H18 O4	202.121	5.666	203.129	Full match	Full match	Full match	Lipids and lipid-like molecules	Fatty Acyls	Fatty acids and conjugates	Medium-chain fatty acids	2.94675e+08	3.36986e+08	3.93145e+08	3.64178e+08	3.99751e+08	3.58044e+08	2.8063e+07	3.35231e+07	2.47877e+07	6.17938e+06	8.18299e+06	2.06742e+07	4.28766e+07	4.71619e+07	4.47017e+07	4.71638e+07	1.49062e+07	3.99482e+06	6.03489e+07	6.4038e+07	5.28275e+07	6.0623e+07	4.91045e+07	5.84267e+07	1.199e+08	1.11056e+08	1.27287e+08
Com_2_pos	Adenosine	C10 H13 N5 O4	267.098	2.866	268.105	Full match	Full match	Full match	Nucleosides, nucleotides, and analogues	Purine nucleosides	Not available	Purine nucleosides	8.60459e+09	8.25392e+09	8.29883e+09	1.01015e+10	1.0649e+10	1.02307e+10	1.311e+10	1.45359e+10	1.33906e+10	1.46789e+10	2.26839e+10	1.60814e+10	1.37511e+10	2.26255e+10	2.15501e+10	1.65206e+10	1.64411e+10	1.8873e+10	1.58246e+10	5.04886e+09	6.39707e+09	1.01982e+10	4.31187e+09	1.47158e+10	1.24848e+10	1.0403e+10	1.33863e+10
Com_19_pos	DL-Arginine	C6 H14 N4 O2	174.113	1.31	175.12	Full match	Full match	Full match	Organic acids and derivatives	Carboxylic acids and derivatives	Amino acids, peptides, and analogues	Arginine and derivatives	4.27058e+08	5.85762e+08	4.78622e+08	6.55073e+08	6.58012e+08	6.98258e+08	7.20427e+08	6.53845e+08	8.05123e+08	6.72285e+08	5.85667e+08	6.72884e+08	2.0067e+08	1.95779e+08	1.93705e+08	5.59252e+08	2.71576e+08	1.94446e+08	4.36808e+09	6.35085e+09	8.70926e+09	7.67059e+09	1.53528e+10	8.12485e+09	2.27906e+09	2.26838e+09	2.24204e+09
Com_31_pos	L-Phenylalanine	C9 H11 N O2	165.08	4.96	166.087	Full match	Full match	Full match	Organic acids and derivatives	Carboxylic acids and derivatives	Amino acids, peptides, and analogues	Phenylalanine and derivatives	1.41281e+09	1.40186e+09	1.66233e+09	1.6106e+09	1.88121e+09	1.58152e+09	6.98123e+09	5.88208e+09	7.22906e+09	6.89832e+09	6.00427e+09	5.5744e+09	1.05958e+09	9.817e+08	9.15704e+08	1.10379e+09	1.26807e+09	1.26703e+08	2.25831e+09	3.75867e+09	3.51565e+09	2.46992e+09	2.4931e+09	3.19649e+09	3.0825e+09	3.04258e+09	3.01144e+09
Com_86_pos	L-Glutamic acid	C5 H9 N O4	147.054	1.503	148.061	Full match	Full match	Full match	Organic acids and derivatives	Carboxylic acids and derivatives	Amino acids, peptides, and analogues	Glutamic acid and derivatives	2.21117e+09	2.35962e+09	2.57327e+09	2.76605e+09	2.65212e+09	2.51104e+09	1.72326e+09	2.25748e+09	1.99795e+09	1.52769e+09	7.07191e+08	1.26825e+09	5.00726e+08	3.95848e+08	3.26103e+08	6.43143e+08	6.44938e+08	3.48249e+08	1.20981e+09	2.87692e+09	2.60956e+09	2.3547e+09	3.95055e+09	2.85801e+09	1.73818e+09	1.34553e+09	2.09323e+09
Com_95_pos	D-(-)-Glutamine	C5 H10 N2 O3	146.07	1.511	147.077	Full match	Full match	Full match	Organic acids and derivatives	Carboxylic acids and derivatives	Amino acids, peptides, and analogues	D-alpha-amino acids	8.03651e+08	1.39201e+09	1.21584e+09	9.20657e+08	7.52209e+08	1.07212e+09	4.42662e+08	2.23811e+08	2.12718e+08	1.73084e+08	1.67686e+08	1.44177e+08	8.93538e+07	5.35029e+07	4.759e+07	3.24984e+08	9.59377e+07	1.97468e+07	8.93697e+08	2.54281e+09	2.27333e+09	3.6188e+08	2.58786e+09	1.57306e+09	7.84428e+08	8.94962e+08	6.75454e+08
Com_430_pos	Glycerophospho-N-palmitoyl ethanolamine	C21 H44 N O7 P	453.287	9.332	454.294	Full match	Full match	Full match	Lipids and lipid-like molecules	Glycerophospholipids	Glycerophosphoethanolamines	Glycero-3-phospho-N-acyl-ethanolamines	4.85237e+06	1.22676e+07	1.30646e+07	1.89999e+07	2.51386e+06	1.0791e+06	2.95969e+08	4.87434e+08	1.40794e+08	9.4393e+07	1.89732e+08	1.30913e+08	9.9336e+07	4.01809e+07	7.38064e+07	2.64002e+07	5.57017e+07	1.14349e+07	2.58994e+06	1.06303e+06	3.30312e+06	6.13554e+07	1.88438e+06	864560	3.43408e+07	4.10181e+07	2.48506e+07
Com_777_pos	Ecgonine	C9 H15 N O3	185.106	1.399	186.113	Full match	Full match	No results	Alkaloids and derivatives	Tropane alkaloids	Not available	Tropane alkaloids	2.01664e+08	2.38572e+08	1.86739e+08	1.84967e+08	2.90903e+08	2.69842e+08	1.46715e+07	1.77457e+07	1.38127e+07	1.45682e+07	1.83827e+07	1.69154e+07	2.03605e+07	3.79256e+07	1.57864e+07	2.75243e+07	2.15345e+07	1.77537e+07	1.56141e+08	7.41452e+07	2.18262e+08	1.53357e+08	1.64674e+08	2.12126e+08	1.09532e+08	1.37526e+08	1.75697e+08
Com_1_pos	Maltol	C6 H6 O3	126.032	1.902	127.04	Invalid mass	Invalid mass	No results	Organoheterocyclic compounds	Pyrans	Pyranones and derivatives	Pyranones and derivatives	3.65651e+10	3.12189e+10	4.85213e+10	3.49371e+10	2.2012e+10	5.56167e+10	1.0956e+10	2.08298e+10	1.09644e+10	1.62768e+10	1.42743e+10	2.19781e+10	4.32068e+10	6.58889e+10	4.66317e+10	5.27724e+10	4.9679e+10	4.98942e+10	3.43566e+10	2.554e+10	3.18572e+10	3.56733e+10	8.69392e+09	3.05185e+10	4.39067e+10	3.8403e+10	4.28458e+10
Com_3_pos	Betaine	C5 H11 N O2	117.08	1.337	118.087	Invalid mass	Invalid mass	No results	Organic acids and derivatives	Carboxylic acids and derivatives	Amino acids, peptides, and analogues	Alpha amino acids	4.15746e+08	4.14415e+08	4.16073e+08	4.65512e+08	4.50258e+08	4.28454e+08	2.15935e+10	1.93837e+10	1.22943e+10	2.37752e+10	2.06315e+10	1.88924e+10	1.92649e+10	1.7781e+10	2.12424e+10	1.41144e+10	1.11816e+10	2.12779e+10	1.00846e+10	6.43726e+09	5.57044e+09	3.68767e+09	6.40305e+09	4.76859e+09	1.23252e+10	1.28069e+10	1.24956e+10
Com_10_pos	L-Isoleucine	C6 H13 N O2	131.095	3.092	132.103	Invalid mass	Invalid mass	No results	Organic acids and derivatives	Carboxylic acids and derivatives	Amino acids, peptides, and analogues	Isoleucine and derivatives	7.77647e+08	7.57347e+08	7.52982e+08	8.42382e+08	9.35085e+08	8.34951e+08	1.55073e+10	3.93369e+09	4.6676e+09	5.29385e+09	4.61725e+09	4.15798e+09	1.14129e+09	9.54948e+08	9.06651e+08	1.11701e+09	1.26333e+09	1.10365e+09	1.83116e+09	2.86084e+09	2.86387e+09	2.09152e+09	3.04473e+09	1.9342e+09	2.25514e+09	2.21364e+09	1.88221e+09
Com_14_pos	Choline	C5 H13 N O	103.1	1.277	104.108	No results	Invalid mass	No results	Organic nitrogen compounds	Organonitrogen compounds	Quaternary ammonium salts	Cholines	4.08859e+09	4.01847e+09	3.84891e+09	3.59673e+09	4.7005e+09	4.14707e+09	4.9064e+09	3.36197e+09	2.72891e+09	3.67698e+09	3.36149e+09	2.95742e+09	6.95818e+09	7.05281e+09	9.52304e+09	4.2536e+09	7.2615e+09	6.98443e+09	6.60124e+09	3.53035e+09	3.75752e+09	3.94179e+09	3.89357e+09	5.31354e+09	4.26214e+09	4.83364e+09	5.33492e+09
Com_20_pos	2-oxopiperidine-3-carbohydrazide	C6 H11 N3 O2	157.086	1.305	158.093	Full match	No results	No results					3.11616e+08	5.07994e+08	3.94057e+08	5.51883e+08	5.0905e+08	5.59381e+08	6.90833e+08	6.34569e+08	7.82064e+08	6.54538e+08	4.59928e+08	6.55585e+08	2.38537e+07	4.66612e+07	2.05605e+07	3.17169e+08	1.73336e+08	4.22393e+06	4.16391e+09	6.08631e+09	8.3291e+09	7.34249e+09	1.49075e+10	7.77613e+09	2.18205e+09	2.17257e+09	2.15006e+09
Com_26_pos	Debromohymenialdisine	C11 H11 N5 O2	245.091	1.705	246.098	Full match	No results	No results	Organoheterocyclic compounds	Pyrroloazepines	Not available	Pyrroloazepines	2.55331e+09	2.6145e+09	1.8411e+09	1.26353e+09	3.73142e+09	3.74748e+09	1.67959e+09	2.3968e+09	3.44377e+09	2.7427e+09	3.40237e+09	3.67019e+09	2.7566e+09	1.65546e+09	2.04098e+09	6.64346e+09	1.88207e+09	3.38267e+09	1.95481e+09	2.29632e+09	1.49572e+09	1.40313e+09	1.11896e+09	1.56034e+09	2.27893e+09	2.96616e+09	2.76968e+09
Com_32_pos	L-Pyroglutamic acid	C5 H7 N O3	129.043	1.445	130.051	Invalid mass	Invalid mass	No results	Organic acids and derivatives	Carboxylic acids and derivatives	Amino acids, peptides, and analogues	Alpha amino acids and derivatives	2.63404e+09	4.15512e+09	4.3574e+09	6.98404e+08	2.17538e+09	3.87276e+09	1.72394e+09	8.64739e+08	7.39484e+08	7.26547e+08	4.02042e+08	3.19771e+08	3.09421e+08	2.07852e+08	1.77481e+08	7.7895e+08	3.3703e+08	1.17907e+08	1.80999e+09	3.88932e+09	7.04217e+09	3.18302e+09	6.17236e+09	2.63216e+09	1.32145e+09	2.33833e+09	2.24914e+09
Com_33_pos	(11E,15Z)-9,10,13-trihydroxyoctadeca-11,15-dienoic acid	C18 H32 O5	310.215	7.194	311.223	Invalid mass	No results	No match					7.49257e+09	7.24329e+09	7.15605e+09	7.53304e+09	9.00116e+09	8.29835e+09	4.33331e+08	1.20475e+09	1.05883e+09	9.77657e+08	2.91688e+08	1.13551e+09	4.38196e+08	1.0887e+09	9.26713e+08	4.59508e+08	2.54611e+08	7.45197e+07	5.48282e+08	7.11033e+08	5.45036e+08	4.46424e+08	2.6959e+08	4.14357e+08	3.02763e+09	2.97128e+09	2.82511e+09
Com_38_pos	6-methyl-7-nitro-2,3-dihydro-1,4-benzodioxine	C9 H9 N O4	195.054	5.104	196.062	Invalid mass	No results	No results					2.44955e+07	1.82763e+07	1.47323e+07	1.19672e+07	1.48072e+07	1.0929e+07	3.02691e+07	2.22922e+07	3.13088e+07	2.49011e+07	3.7435e+07	3.37646e+07	1.1514e+09	1.34435e+09	5.89301e+08	1.94679e+08	2.19288e+08	5.64788e+07	5.31302e+09	2.15422e+09	2.16625e+09	1.66182e+09	1.6165e+09	4.27902e+09	7.1957e+08	7.06752e+08	7.58616e+08
Com_40_pos	LDGTS 18:2	C28 H51 N O6	497.373	8.872	498.38	No results	Full match	No results	Lipids and lipid-like molecules	Glycerolipids	Triradylcglycerols	Alkyldiacylglycerols	5.07141e+09	6.59164e+09	6.90052e+09	5.16317e+09	6.33759e+09	7.30366e+09	1.22737e+07	3.10281e+06	1.76982e+06	2.4849e+06	3.0662e+06	1.15203e+06	3.38283e+06	2.18618e+06	1.28654e+06	3.49238e+06	2.02633e+06	1.61931e+06	2.76951e+06	5.66925e+06	5.12623e+06	2.50632e+06	1.65125e+06	2.09131e+06	2.4893e+09	2.08822e+09	1.91168e+09
Com_42_pos	L-Threonic acid-1,4-lactone	C4 H6 O4	118.029	2.882	136.062	Invalid mass	Invalid mass	No results	Organoheterocyclic compounds	Lactones	Gamma butyrolactones	Gamma butyrolactones	1.82432e+09	1.92889e+09	1.67701e+09	2.17069e+09	2.58832e+09	2.63983e+09	2.66791e+09	2.58019e+09	2.80485e+09	3.84945e+09	4.14356e+09	3.26949e+09	4.44136e+09	5.40517e+09	4.96157e+09	5.0079e+09	3.79093e+09	5.06536e+09	2.99391e+09	1.44586e+09	1.87973e+09	2.48584e+09	1.05235e+09	2.46118e+09	3.22643e+09	3.35286e+09	3.16341e+09
Com_45_pos	7-Aminoflunitrazepam-d7	C16 H7 [2]H7 F N3 O	290.16	1.361	291.167	Invalid mass	Invalid mass	No results					3.16836e+08	2.89549e+08	2.04138e+08	4.30073e+08	5.64243e+08	4.77082e+08	2.53593e+08	1.87919e+08	2.0187e+08	2.00316e+08	1.49509e+08	2.10109e+08	7.19622e+08	3.80467e+08	4.18003e+08	1.19387e+09	5.25409e+08	4.78488e+08	4.23007e+09	2.55401e+09	2.66599e+09	2.7839e+09	3.06695e+09	2.57334e+09	9.51849e+08	9.33706e+08	9.86048e+08
Com_49_pos	morpholine-4-carboximidamide hydrobromide	C5 H11 N3 O	129.091	1.793	130.098	Invalid mass	No results	No results					4.53721e+08	4.62413e+08	3.51666e+08	3.76313e+08	2.10743e+08	3.50415e+08	4.97684e+08	4.32001e+08	4.52913e+08	4.3439e+08	4.89381e+08	4.35028e+08	1.06624e+09	8.27587e+08	6.67458e+08	1.31596e+09	1.08133e+09	7.30106e+08	3.90303e+09	3.24575e+09	4.04461e+09	4.64105e+09	3.64589e+09	4.33642e+09	1.76505e+09	1.24988e+09	1.51143e+09
Com_54_pos	(1R,2S,3R,4R)-3-(Isobutylamino)-4-(3-pyridinyl)-1,2-cyclopentanediol	C14 H22 N2 O2	272.15	1.367	273.157	Invalid mass	No results	No results	Organic nitrogen compounds	Organonitrogen compounds	Amines	Aralkylamines	2.76964e+08	2.67242e+08	4.3715e+07	3.87663e+08	5.11691e+08	4.29838e+08	2.22468e+08	1.66825e+08	1.72104e+08	1.69108e+08	1.29165e+08	1.87279e+08	6.28933e+08	3.20371e+08	3.64534e+08	1.06554e+09	4.41491e+08	4.27606e+08	3.94143e+09	2.30399e+09	2.49876e+09	2.56062e+09	2.76752e+09	2.39225e+09	8.40375e+08	8.02804e+08	8.62678e+08
Com_55_pos	Alprazolam-d8	C17 H5 [2]H8 Cl N4	316.139	2.613	317.147	Invalid mass	No results	No results					1.655e+08	1.60669e+08	1.18985e+08	1.44644e+08	1.40392e+08	1.4593e+08	3.06566e+08	2.24414e+08	2.11155e+08	2.36935e+08	2.34518e+08	2.01445e+08	8.073e+08	5.65168e+08	4.68739e+08	8.23992e+08	6.85316e+08	5.24737e+08	3.70364e+09	1.59405e+09	1.70271e+09	2.28725e+09	1.5062e+09	1.97141e+09	7.86461e+08	7.72246e+08	7.10679e+08
Com_63_pos	Uracil	C4 H4 N2 O2	112.028	1.936	113.035	Invalid mass	Invalid mass	No results	Organoheterocyclic compounds	Diazines	Pyrimidines and pyrimidine derivatives	Pyrimidones	1.32124e+09	1.17407e+09	1.18947e+09	1.18141e+09	1.3337e+09	1.28841e+09	2.04584e+09	1.79343e+09	2.26812e+09	2.4763e+09	2.52554e+09	3.68766e+09	1.98301e+09	1.43982e+09	2.00918e+09	1.47739e+09	1.6255e+09	1.46593e+09	9.85949e+08	5.84397e+08	7.01755e+08	8.38327e+08	7.64036e+08	7.12795e+08	1.51857e+09	1.54426e+09	1.31735e+09
Com_65_pos	9-Oxo-ODE	C18 H30 O3	294.22	8.078	295.228	Full match	Partial match	Full match	Lipids and lipid-like molecules	Fatty Acyls	Lineolic acids and derivatives	Lineolic acids and derivatives	3.05177e+09	3.2311e+09	4.33645e+09	3.66812e+09	3.7582e+09	4.04386e+09	7.63046e+08	1.03311e+09	1.09364e+09	9.67563e+08	7.89462e+08	8.73091e+08	4.42231e+08	4.06032e+08	4.73398e+08	4.49801e+08	2.99362e+08	2.04699e+08	4.83925e+08	5.73256e+08	4.96467e+08	3.87506e+08	3.13562e+08	3.62365e+08	1.63279e+09	1.51082e+09	1.43714e+09
Com_76_pos	Indole-3-acrylic acid	C11 H9 N O2	187.065	5.241	188.072	Invalid mass	Invalid mass	No results	Organoheterocyclic compounds	Indoles and derivatives	Indoles	Indoles	2.37575e+08	2.81746e+08	2.81137e+08	3.38385e+08	4.24825e+08	3.93113e+08	2.62741e+09	1.59404e+09	1.77573e+09	1.23157e+09	1.17783e+09	1.04507e+09	4.65205e+08	3.22152e+08	2.71027e+08	5.79643e+08	4.92309e+08	1.08937e+08	1.66502e+09	2.46879e+09	3.10202e+09	2.52007e+09	2.58502e+09	2.89446e+09	1.21146e+09	1.27745e+09	1.19368e+09
Com_77_pos	1-methyl-3,5-di(1-naphthylmethylidene)piperidin-4-one	C28 H23 N O	285.123	4.883	286.13	Invalid mass	No results	No results					6.07953e+08	5.17294e+08	3.983e+08	5.29098e+08	5.77398e+08	4.61568e+08	1.88585e+09	1.40209e+09	1.31969e+09	1.49914e+09	1.58654e+09	1.51451e+09	1.4402e+09	1.42429e+09	1.08787e+09	1.51488e+09	3.08794e+09	1.90384e+09	1.70082e+09	1.00413e+09	1.37964e+09	1.295e+09	1.01978e+09	1.27973e+09	1.25063e+09	1.26279e+09	1.15448e+09
Com_79_pos	2-(cyclopropylcarbonyl)-3-(4-fluoroanilino)acrylonitrile	C13 H11 F N2 O	252.065	1.911	253.072	Invalid mass	No results	No results					1.20297e+09	1.2114e+09	1.25212e+09	1.48874e+09	1.15379e+09	1.60776e+09	1.37428e+08	2.77108e+08	2.64455e+08	2.99245e+08	3.44537e+08	3.77096e+08	1.43831e+09	2.83011e+09	2.56653e+09	1.8526e+09	2.03772e+09	2.38803e+09	8.6536e+08	3.172e+08	5.57844e+08	7.05829e+08	6.51381e+08	6.90906e+08	1.0459e+09	1.03464e+09	8.65064e+08
Com_82_pos	PC (16:2e/2:0)	C26 H50 N O7 P	519.335	8.842	520.342	No results	Full match	Full match	Lipids and lipid-like molecules	Glycerophospholipids	Glycerophosphocholines	Phosphocholines	1.78696e+09	2.26004e+09	2.36461e+09	2.1497e+09	1.40965e+09	8.43775e+08	3.70729e+08	9.10004e+08	4.55837e+08	4.32101e+08	1.36964e+09	9.85644e+08	2.24486e+09	1.88223e+09	2.79725e+09	1.02136e+09	3.01937e+09	2.2188e+09	3.74524e+08	3.87753e+07	3.22446e+08	1.34125e+09	3.81908e+07	1.19195e+08	1.29508e+09	1.47047e+09	1.21981e+09
Com_83_pos	Mevalonolactone	C6 H10 O3	130.064	1.945	131.071	No results	Invalid mass	No results	Organoheterocyclic compounds	Lactones	Delta valerolactones	Delta valerolactones	1.32755e+09	8.09213e+08	6.66686e+08	6.35494e+08	8.12738e+08	7.55656e+08	4.06907e+08	3.04913e+08	4.04213e+08	5.14524e+08	6.78602e+08	7.65196e+08	7.99038e+08	1.14768e+09	1.37033e+09	2.4887e+09	3.00592e+09	1.22777e+09	6.2646e+08	3.36603e+08	2.87528e+08	3.34245e+08	1.15728e+08	3.51506e+08	7.26796e+08	7.16233e+08	6.95891e+08
Com_92_pos	N-[2-chloro-6-(trifluoromethoxy)phenyl]-2,2-dimethylpropanamide	C12 H13 Cl F3 N O2	295.06	1.284	296.067	Full match	No results	No results					3.47914e+08	3.04087e+08	2.40596e+08	2.57221e+08	2.21328e+08	2.81526e+08	2.16695e+09	2.10136e+09	2.59216e+09	2.59178e+09	2.41392e+09	2.42232e+09	7.59262e+08	6.40745e+08	7.41487e+08	7.82554e+08	9.08325e+08	7.3194e+08	1.00862e+09	1.49113e+09	1.20151e+09	8.11211e+08	1.23718e+09	1.13987e+09	1.07551e+09	1.10898e+09	1.15357e+09
Com_98_pos	2-Hydroxycinnamic acid	C9 H8 O3	164.048	2.416	165.056	Invalid mass	Invalid mass	No results	Phenylpropanoids and polyketides	Cinnamic acids and derivatives	Hydroxycinnamic acids and derivatives	Hydroxycinnamic acids	3.06592e+08	2.15874e+08	2.5035e+08	3.09268e+08	3.40137e+08	3.37931e+08	4.68083e+08	6.94133e+08	8.72811e+08	8.76661e+08	8.56137e+08	6.66659e+08	2.82601e+08	2.44203e+08	2.0436e+08	3.18677e+08	2.77078e+08	9.33979e+07	1.4561e+09	2.4213e+09	2.42659e+09	1.07701e+09	1.90029e+09	2.06037e+09	7.67904e+08	7.71463e+08	7.66691e+08
Com_102_pos	Oleoyl ethylamide	C20 H39 N O	309.304	10.632	310.311	Full match	No results	No results	Lipids and lipid-like molecules	Fatty Acyls	Fatty amides	N-acyl amines	8.63297e+08	9.06618e+08	5.44113e+08	2.83867e+08	1.75325e+08	7.29909e+07	2.38515e+09	2.42086e+09	2.02496e+09	1.67614e+09	1.16479e+09	1.36912e+09	7.35607e+08	1.74016e+08	5.54474e+08	2.77795e+08	6.06074e+08	3.69499e+08	2.67635e+08	5.16325e+08	5.45757e+08	7.31065e+08	3.92066e+08	3.87572e+08	1.11308e+09	7.16928e+08	6.3243e+08
Com_106_pos	Eicosapentaenoic acid	C20 H30 O2	308.236	8.573	309.243	Invalid mass	Invalid mass	No results	Lipids and lipid-like molecules	Fatty Acyls	Fatty acids and conjugates	Long-chain fatty acids	1.70503e+09	1.89883e+09	2.58823e+09	1.18116e+09	1.45271e+09	2.33798e+09	4.88735e+07	5.14994e+07	6.70701e+07	4.50187e+07	5.21252e+07	5.77346e+07	1.64483e+07	1.21289e+07	1.28976e+07	9.59185e+06	1.0558e+07	1.16611e+07	3.02298e+07	9.27668e+07	5.43858e+07	4.74671e+07	4.31976e+07	9.74886e+07	3.85142e+08	3.78939e+08	3.71298e+08
Com_110_pos	Arachidonoyl amide	C20 H33 N O	303.255	9.97	304.262	Full match	No results	No results	Lipids and lipid-like molecules	Fatty Acyls	Fatty amides	Fatty amides	1.56849e+09	3.58422e+08	1.47334e+09	1.17556e+09	8.85651e+08	4.38236e+08	2.41792e+09	1.10655e+09	1.18462e+09	4.06724e+08	5.08845e+08	5.52034e+08	3.37916e+08	2.02316e+08	3.61242e+08	1.34859e+08	6.22222e+08	3.14738e+08	2.17818e+08	3.3064e+08	4.56273e+08	4.19611e+08	4.2014e+08	3.37153e+08	4.11834e+08	4.62583e+08	4.65688e+08
Com_121_pos	5,7-dimethyl-2-phenylpyrazolo[1,5-a]pyrimidine	C14 H13 N3	245.091	5.398	246.098	Invalid mass	No results	No results					5.77504e+08	4.37992e+08	3.65311e+08	2.19768e+08	1.90895e+08	2.28698e+08	8.20696e+08	9.18701e+08	8.54566e+08	6.61215e+08	1.08334e+09	1.07244e+09	1.81247e+09	1.47856e+09	1.64508e+09	1.42336e+09	1.98613e+09	1.21572e+09	5.08192e+08	2.93843e+08	4.07608e+08	4.29369e+08	3.62059e+08	3.64821e+08	8.29077e+08	8.29172e+08	7.97208e+08
Com_124_pos	5-hydroxy-4-methoxy-5,6-dihydro-2H-pyran-2-one	C6 H8 O4	144.043	1.439	145.05	Invalid mass	No results	No results					7.41576e+08	6.32908e+08	6.39897e+08	6.91041e+08	6.09404e+08	8.8422e+08	4.26014e+08	5.90146e+08	4.57395e+08	5.38207e+08	6.79635e+08	7.08384e+08	1.32337e+09	1.77959e+09	1.60343e+09	1.10792e+09	1.44701e+09	1.66861e+09	1.32049e+09	8.57575e+08	7.52854e+08	8.18145e+08	1.05755e+09	1.10359e+09	9.73478e+08	8.59623e+08	8.97433e+08
Com_136_pos	6-Pentyl-2H-pyran-2-one	C10 H14 O2	166.1	6.201	167.107	Full match	No results	Full match					1.50857e+09	1.92017e+09	2.08704e+09	2.00346e+09	1.97543e+09	2.54787e+08	1.3018e+08	3.61756e+08	3.17419e+08	2.16061e+08	1.60497e+08	2.6314e+08	2.44447e+08	2.50534e+08	2.69551e+08	2.50664e+08	8.73035e+07	2.26724e+07	2.18039e+08	2.11214e+08	2.78002e+08	2.12155e+08	1.12959e+08	2.41824e+08	6.21175e+08	6.75701e+08	6.60856e+08
Com_148_pos	Nicotinamide	C6 H6 N2 O	122.049	1.91	123.056	Invalid mass	Invalid mass	No results	Organoheterocyclic compounds	Pyridines and derivatives	Pyridinecarboxylic acids and derivatives	Nicotinamides	1.82293e+09	1.93621e+09	1.4561e+09	1.02615e+09	1.95232e+09	1.72296e+09	5.18335e+07	5.13311e+07	5.02649e+07	5.22494e+07	5.78188e+07	5.70742e+07	7.65787e+07	8.5665e+07	8.34022e+07	7.98257e+07	7.46467e+07	1.07775e+08	5.74207e+07	7.33582e+07	9.25106e+07	6.42224e+07	9.7073e+07	8.39079e+07	3.51626e+08	3.83159e+08	3.46315e+08
Com_159_pos	3-amino-4-(propylamino)cyclobut-3-ene-1,2-dione	C7 H10 N2 O2	154.075	3.789	155.082	Full match	No results	No results					1.76845e+09	1.86474e+09	1.6599e+09	1.72734e+09	2.01547e+09	1.85732e+09	2.37657e+07	1.20783e+07	1.23047e+07	8.00135e+06	9.24718e+06	6.72166e+06	6.61437e+06	5.40289e+06	6.09054e+06	5.19496e+06	5.21381e+06	4.83607e+06	4.21468e+06	4.71372e+06	5.43962e+06	4.54221e+06	8.15668e+06	4.70984e+06	4.57512e+08	4.74275e+08	4.50253e+08
Com_176_pos	Leucylproline	C11 H20 N2 O3	228.149	5.167	229.156	Invalid mass	Invalid mass	No results	Organic acids and derivatives	Carboxylic acids and derivatives	Amino acids, peptides, and analogues	Dipeptides	3.51293e+08	4.15442e+08	3.87611e+08	3.88508e+08	4.21731e+08	3.28712e+08	9.82656e+08	1.11988e+09	1.40851e+09	1.38785e+09	1.03389e+09	9.38797e+08	1.94483e+08	1.86974e+08	2.01445e+08	1.62299e+08	1.88092e+08	1.95492e+08	2.52179e+08	9.21751e+08	8.59133e+07	2.89783e+08	3.66054e+08	4.513e+08	5.91192e+08	5.18397e+08	6.01242e+08
Com_182_pos	4-[1-(acetyloxy)prop-2-en-1-yl]-2-methoxyphenyl 2-methylpropanoate	C16 H20 O5	309.159	5.714	327.193	Invalid mass	No results	No results					8.11655e+08	1.26118e+09	1.00989e+09	1.33812e+09	1.66967e+09	1.61547e+09	9.64769e+07	1.8795e+08	2.32956e+08	1.71499e+08	1.08293e+08	3.04454e+08	6.75047e+07	9.47213e+07	7.734e+07	1.44638e+08	3.41564e+07	2.49338e+07	1.32005e+08	2.38278e+08	1.48893e+07	1.41937e+08	8.11321e+07	1.08093e+08	4.27837e+08	4.17643e+08	3.75149e+08
Com_187_pos	2-Aminoadipic acid	C6 H11 N O4	161.07	1.706	144.066	Invalid mass	Invalid mass	No results	Organic acids and derivatives	Carboxylic acids and derivatives	Amino acids, peptides, and analogues	Alpha amino acids	8.32424e+08	7.59388e+08	7.43477e+08	8.28754e+08	9.72911e+08	9.72515e+08	5.47261e+08	4.92673e+08	5.28315e+08	5.55129e+08	6.40886e+08	6.59889e+08	8.02587e+08	1.07814e+09	8.14319e+08	9.2816e+08	8.79324e+08	8.18844e+08	7.44212e+08	8.258e+08	9.57445e+08	8.13006e+08	9.46181e+08	1.37189e+09	9.07354e+08	7.86701e+08	1.12314e+09
Com_193_pos	D-Carnitine	C7 H15 N O3	161.106	1.48	162.113	No results	Full match	Full match	Organic nitrogen compounds	Organonitrogen compounds	Quaternary ammonium salts	Carnitines	2.89989e+08	2.65291e+08	2.79446e+08	2.91585e+08	2.88638e+08	3.57718e+08	8.69895e+08	7.88537e+08	7.80904e+08	9.20564e+08	9.43185e+08	8.62571e+08	9.04919e+08	9.00393e+08	1.09732e+09	6.90603e+08	7.26275e+08	1.2522e+09	6.07345e+08	6.1572e+08	4.78142e+08	3.20588e+08	1.19582e+09	5.91736e+08	5.87242e+08	6.41093e+08	7.93935e+08
Com_206_pos	Trehalose	C12 H22 O11	342.117	1.342	343.125	No results	No results	Full match	Organic oxygen compounds	Organooxygen compounds	Carbohydrates and carbohydrate conjugates	O-glycosyl compounds	1.48767e+09	1.1236e+09	1.00977e+09	1.19981e+09	1.13444e+09	1.33084e+09	7.68038e+07	8.75046e+07	5.99495e+07	4.82229e+07	8.40587e+07	6.005e+07	1.58428e+08	2.06367e+08	2.21326e+08	1.08021e+08	1.06355e+08	8.95263e+07	9.37958e+07	2.03523e+07	3.49783e+07	7.19877e+07	8.77709e+07	3.0637e+07	4.69347e+08	5.10086e+08	4.6278e+08
Com_207_pos	L-Ergothioneine	C9 H15 N3 O2 S	229.09	1.645	230.097	Invalid mass	Invalid mass	No results	Organic acids and derivatives	Carboxylic acids and derivatives	Amino acids, peptides, and analogues	Histidine and derivatives	5.68372e+08	6.53728e+08	7.68178e+08	1.01321e+09	1.1211e+09	1.09419e+09	1.8534e+08	1.97477e+08	2.08936e+08	1.39051e+08	1.83658e+08	1.64173e+08	8.3588e+08	6.56606e+08	5.85364e+08	1.04666e+09	8.2813e+08	5.26593e+08	7.71589e+08	8.64102e+08	8.09665e+08	7.8808e+08	1.55695e+09	9.98252e+08	7.09724e+08	6.65667e+08	6.7172e+08
Com_213_pos	L-(-)-Arabitol	C5 H12 O5	152.069	1.413	153.076	Invalid mass	Invalid mass	No results	Organic oxygen compounds	Organooxygen compounds	Carbohydrates and carbohydrate conjugates	Sugar alcohols	5.49635e+08	5.15641e+08	5.61662e+08	7.10334e+08	4.07731e+08	4.31006e+08	4.49323e+07	6.26719e+07	4.97091e+07	6.50656e+07	3.74348e+07	5.75429e+07	1.92833e+08	1.0384e+08	1.4201e+08	1.60926e+08	8.50152e+07	5.93623e+07	9.42351e+08	6.77134e+08	6.76236e+08	9.86863e+08	9.12111e+08	7.90099e+08	3.64548e+08	3.5484e+08	3.42331e+08
Com_217_pos	3-(4-hydroxy-3-methoxyphenyl)propanoic acid	C10 H12 O4	213.101	1.891	214.108	Invalid mass	No results	No results					3.19901e+08	3.17851e+08	2.48782e+08	5.40521e+08	3.69397e+08	2.99071e+08	2.0928e+08	3.75064e+08	6.09299e+08	8.14098e+08	2.06009e+08	1.03999e+09	2.46893e+08	1.16656e+08	3.04534e+08	3.00825e+08	2.62729e+08	3.22931e+08	1.25693e+08	8.77653e+07	1.04952e+08	1.07733e+08	1.35465e+08	1.03587e+08	3.39496e+08	3.74711e+08	3.42901e+08
Com_218_pos	Neosaxitoxin	C10 H17 N7 O5	315.133	1.359	316.14	Invalid mass	No results	No results	Phenylpropanoids and polyketides	Saxitoxins, gonyautoxins, and derivatives	Not available	Saxitoxins, gonyautoxins, and derivatives	4.78018e+08	1.72208e+08	3.14349e+08	2.76506e+08	2.28364e+08	2.84704e+08	1.71886e+08	2.37678e+08	1.92356e+08	2.75474e+08	2.07006e+08	2.30578e+08	2.34971e+08	1.66067e+08	3.0989e+08	5.69209e+08	4.11005e+08	2.91561e+08	1.8462e+08	2.91778e+08	1.09396e+09	1.24418e+08	7.14319e+07	8.98308e+07	2.76722e+08	1.99632e+08	2.91041e+08
Com_235_pos	alpha-Ketoglutaric acid	C5 H6 O5	146.022	2.082	147.03	No results	No results	Full match	Organic acids and derivatives	Keto acids and derivatives	Gamma-keto acids and derivatives	Gamma-keto acids and derivatives	3.42402e+07	5.24053e+07	3.20177e+07	5.09851e+07	8.89873e+07	6.58283e+07	3.30105e+08	4.64833e+08	3.71605e+08	3.21877e+08	3.3588e+08	3.7821e+08	9.44133e+08	7.9282e+08	5.51056e+08	6.08009e+08	6.70287e+08	9.18005e+08	3.89905e+08	1.81313e+08	2.13944e+08	2.89723e+08	4.47971e+08	3.4647e+08	3.62638e+08	4.61481e+08	3.15465e+08
Com_247_pos	2-(tert-butyl)-6,7-dimethoxy-4H-3,1-benzoxazin-4-one	C14 H17 N O4	263.117	5.616	264.124	Invalid mass	No results	No results					2.3835e+08	1.85529e+08	1.56998e+08	2.59295e+08	4.05501e+08	2.88892e+08	6.19517e+08	4.53562e+08	4.352e+08	3.28692e+08	3.67833e+08	4.35311e+08	5.16089e+08	5.68597e+08	5.29592e+08	7.99542e+08	3.29902e+08	5.43196e+08	6.80542e+08	3.87959e+08	2.84762e+08	2.90696e+08	2.66477e+08	3.51843e+08	3.78309e+08	3.75409e+08	3.7621e+08
Com_258_pos	TKK	C16 H33 N5 O5	375.254	6.582	376.26	Invalid mass	No results	No results					4.03826e+08	4.37218e+08	4.12683e+08	1.10977e+09	6.32109e+08	9.21108e+08	4.4163e+08	3.55393e+08	3.66653e+08	4.75116e+08	4.12448e+08	3.47938e+08	2.58506e+08	6.49751e+08	3.12161e+08	2.41722e+08	3.58438e+08	2.46892e+08	3.09477e+08	3.58643e+08	3.44696e+08	3.7749e+08	3.88382e+08	2.77699e+08	1.92626e+08	2.06677e+08	1.96558e+08
Com_259_pos	Linolelaidic Acid (C18:2N6T)	C18 H32 O2	280.241	9.495	281.249	No results	No results	Full match					6.16337e+08	7.4871e+08	4.88015e+08	4.02617e+08	4.40737e+08	2.04823e+08	6.75865e+07	8.68786e+08	8.84042e+08	7.94151e+08	5.3712e+08	6.89785e+08	5.65629e+08	2.38099e+08	4.34159e+08	2.51045e+07	5.25416e+08	3.57021e+08	3.42172e+08	5.08856e+08	3.09654e+08	4.48964e+08	4.20735e+08	2.93892e+08	5.12391e+08	5.21994e+08	4.41591e+08
Com_272_pos	(2R)-2-[(2R,5S)-5-[(2S)-2-hydroxybutyl]oxolan-2-yl]propanoic acid	C11 H20 O4	198.126	6.077	199.134	Invalid mass	Invalid mass	No results					7.50117e+08	8.56526e+08	8.90134e+08	8.93864e+08	9.75303e+08	9.71179e+08	6.36773e+07	1.98508e+08	1.39995e+08	1.11971e+08	7.18927e+07	1.15163e+08	1.28841e+08	1.22497e+08	1.36705e+08	1.09267e+08	4.63877e+07	1.40745e+07	1.06141e+08	9.78163e+07	1.4326e+08	1.01107e+08	5.75411e+07	1.09922e+08	3.13304e+08	3.06899e+08	3.07615e+08
Com_276_pos	Valylproline	C10 H18 N2 O3	428.266	4.847	215.14	Invalid mass	Invalid mass	No results	Organic acids and derivatives	Carboxylic acids and derivatives	Amino acids, peptides, and analogues	Dipeptides	2.85665e+08	3.03704e+08	2.83046e+08	3.16199e+08	2.9674e+08	2.3499e+08	4.22271e+08	5.50792e+08	7.11866e+08	7.96329e+08	6.3613e+08	5.25784e+08	9.50122e+07	8.79344e+07	1.0348e+08	7.1396e+07	9.69291e+07	1.2341e+08	1.06456e+08	2.78335e+08	2.08834e+08	1.06815e+08	1.43586e+08	1.78273e+08	2.94159e+08	3.18161e+08	2.65209e+08
Com_279_pos	N-Benzylformamide	C8 H9 N O	135.069	2.395	136.077	Invalid mass	Invalid mass	No results	Benzenoids	Benzene and substituted derivatives	Not available	Benzene and substituted derivatives	6.89917e+07	8.08812e+07	9.89278e+07	7.0162e+07	1.18356e+08	1.1694e+08	1.97458e+08	1.79922e+08	3.219e+08	2.9184e+08	2.48541e+08	2.37225e+08	1.00118e+08	9.54881e+07	7.42108e+07	1.10291e+08	9.63025e+07	2.46115e+07	5.2391e+08	7.95654e+08	8.10258e+08	3.783e+08	6.67798e+08	7.2484e+08	2.61879e+08	2.88761e+08	2.5181e+08
Com_283_pos	Enrofloxacin	C19 H22 F N3 O3	359.171	1.413	360.178	No results	Invalid mass	No results	Organoheterocyclic compounds	Quinolines and derivatives	Quinoline carboxylic acids	Quinoline carboxylic acids	2.70995e+07	1.42301e+07	8.47307e+06	2.70695e+07	2.08773e+07	2.87968e+07	3.09388e+08	2.89457e+08	3.93042e+08	6.31631e+08	7.41339e+08	2.72459e+08	2.56478e+08	4.17752e+08	2.6434e+08	1.05617e+08	6.32281e+07	3.7384e+08	3.41068e+07	2.62455e+07	3.1331e+07	1.69511e+07	3.29581e+07	4.46147e+07	1.39333e+08	1.12568e+08	1.25263e+08
Com_287_pos	2-hydroxy-3,6-diphenylcyclohexyl acetate	C20 H22 O3	332.135	1.869	333.142	Invalid mass	No results	No results					9.60941e+07	8.10561e+07	8.44555e+07	9.24991e+07	9.2283e+07	9.80128e+07	3.62591e+07	2.47388e+07	2.84261e+07	2.52705e+07	3.13145e+07	2.84041e+07	1.57824e+08	1.14168e+08	1.28534e+08	1.55387e+08	8.38928e+07	6.6349e+07	6.67203e+08	4.49796e+08	3.63019e+08	5.42204e+08	5.24077e+08	4.97469e+08	1.44268e+08	1.41289e+08	7.65542e+07
Com_292_pos	13-HPODE	C18 H32 O4	312.231	7.503	313.239	No results	No results	Full match	Lipids and lipid-like molecules	Fatty Acyls	Lineolic acids and derivatives	Lineolic acids and derivatives	4.7326e+08	5.53887e+08	8.85058e+08	5.94914e+08	6.46744e+08	8.6028e+08	9.68877e+07	7.87202e+07	3.74057e+07	4.87178e+07	2.86722e+07	2.6306e+07	1.77305e+07	1.20912e+07	5.30182e+07	1.69896e+07	4.08159e+07	3.43237e+07	2.93981e+07	6.52676e+07	3.98225e+07	5.34522e+07	4.90684e+07	2.86787e+07	2.72098e+08	2.55643e+08	2.42352e+08
Com_306_pos	YNH	C19 H24 N6 O6	432.176	5.015	433.184	Full match	No results	No results					7.64401e+07	6.47278e+07	5.25258e+07	4.10449e+07	5.42753e+07	4.02576e+07	1.65038e+08	1.91258e+08	2.46481e+08	3.91395e+08	3.03876e+08	5.50666e+08	3.3115e+08	3.21017e+08	3.67406e+08	2.94788e+08	7.005e+08	3.15638e+08	1.06617e+08	3.43514e+07	3.47301e+07	5.7365e+07	3.29222e+07	3.61053e+07	2.01562e+08	1.82156e+08	1.6179e+08
Com_312_pos	4-hydroxy-3-(3-methylbut-2-en-1-yl)benzoic acid	C12 H14 O3	206.093	6.076	207.1	Invalid mass	No results	No results					6.29506e+08	7.5985e+08	7.97056e+08	8.6708e+08	8.6435e+08	7.76137e+08	6.78689e+07	1.56132e+08	1.30509e+08	8.10281e+07	5.7844e+07	9.00685e+07	1.08394e+08	1.11003e+08	1.1389e+08	1.1931e+08	3.60338e+07	9.75812e+06	1.05928e+08	9.73586e+07	1.41567e+08	1.17088e+08	8.20387e+07	1.24854e+08	2.67607e+08	2.80965e+08	2.47743e+08
Com_321_pos	5-OxoETE	C20 H30 O3	318.218	8.05	319.225	Full match	Partial match	No results	Lipids and lipid-like molecules	Fatty Acyls	Fatty acids and conjugates	Long-chain fatty acids	6.5065e+08	6.12378e+08	5.49708e+08	6.6105e+08	6.35438e+08	5.34629e+08	4.89336e+08	6.69627e+08	6.89804e+08	5.77166e+08	4.55776e+08	5.68044e+08	3.90046e+08	4.58189e+08	4.1093e+08	4.01413e+08	2.57099e+08	2.16165e+08	5.61018e+08	5.7414e+08	6.53695e+08	4.53953e+08	4.43187e+08	5.04623e+08	5.5233e+08	5.37559e+08	4.70811e+08
Com_332_pos	2-Hydroxyphenylalanine	C9 H11 N O3	164.048	2.039	165.056	Invalid mass	Invalid mass	No results	Organic acids and derivatives	Carboxylic acids and derivatives	Amino acids, peptides, and analogues	Phenylalanine and derivatives	8.74199e+07	6.69181e+07	9.37259e+07	9.10227e+07	1.16393e+08	1.04968e+08	1.07269e+08	1.58883e+08	2.15522e+08	2.36549e+08	2.05915e+08	1.73966e+08	9.29785e+07	9.42341e+07	6.66183e+07	6.78504e+07	9.00406e+07	3.23788e+07	4.1841e+08	6.47407e+08	4.41966e+08	2.83618e+08	1.9561e+07	5.58472e+08	2.17907e+08	2.19994e+08	2.17489e+08
Com_337_pos	2-(4-aminophenoxy)isophthalonitrile	C14 H9 N3 O	235.073	1.247	236.081	Full match	No results	No results					4.30669e+07	2.05419e+07	1.7461e+07	1.33988e+07	1.36451e+07	1.47685e+07	4.69663e+08	5.13655e+08	4.74509e+08	5.20047e+08	5.92602e+08	5.03028e+08	2.16347e+08	1.70344e+08	2.17392e+08	1.2551e+08	1.3408e+08	2.79855e+08	5.22394e+07	5.13566e+07	5.48584e+07	2.90764e+07	4.93001e+07	5.42481e+07	2.14032e+08	2.01224e+08	2.05904e+08
Com_338_pos	Kanosamine	C6 H13 N O5	179.08	1.677	180.088	Full match	Partial match	Full match	Organic oxygen compounds	Organooxygen compounds	Carbohydrates and carbohydrate conjugates	Hexoses	3.46834e+08	4.10197e+08	2.99959e+08	3.76867e+08	3.12573e+08	3.3116e+08	1.53493e+08	1.59778e+08	1.6837e+08	1.66998e+08	1.89147e+08	2.10338e+08	3.49561e+08	2.87946e+08	3.20144e+08	4.16667e+08	3.95112e+08	2.90525e+08	2.52729e+08	3.93325e+08	4.2914e+08	3.29693e+08	3.99918e+08	6.50728e+08	6.04394e+08	3.35647e+08	3.89201e+08
Com_344_pos	N-Acetyl-α-D-glucosamine	C8 H15 N O6	221.091	1.394	222.098	No results	Full match	Full match	Organic oxygen compounds	Organooxygen compounds	Carbohydrates and carbohydrate conjugates	N-acyl-alpha-hexosamines	1.99508e+08	1.67692e+08	1.57968e+08	2.07886e+08	1.91405e+08	1.85105e+08	2.63731e+08	3.40782e+08	3.35655e+08	3.70275e+08	5.89739e+08	4.54634e+08	2.03617e+08	2.56996e+08	2.96592e+08	1.9784e+08	3.32078e+08	4.64995e+08	8.63149e+07	8.69177e+07	8.94361e+07	7.60014e+07	1.91205e+08	9.35264e+07	1.61993e+08	2.08436e+08	1.55345e+08
Com_353_pos	4-oxo-5-phenylpentanoic acid	C11 H12 O3	174.069	5.381	192.103	Invalid mass	No results	No results					1.51958e+08	1.63107e+08	1.66073e+08	1.662e+08	1.59918e+08	1.61307e+08	1.4035e+08	7.47917e+07	4.95165e+07	6.57998e+07	1.12801e+08	4.05362e+07	2.05908e+08	2.13128e+08	2.21851e+08	1.16554e+08	4.42282e+08	6.0125e+08	5.87854e+07	4.78304e+07	4.33879e+07	5.58184e+07	2.7132e+07	4.9989e+07	1.53259e+08	1.61139e+08	1.64955e+08
Com_356_pos	Epinephrine	C9 H13 N O3	183.091	4.916	184.098	Invalid mass	No results	No results	Benzenoids	Phenols	Benzenediols	Catechols	2.29287e+07	2.54455e+07	1.85001e+07	1.55696e+07	1.59434e+07	1.69388e+07	4.00675e+08	9.91823e+07	8.0064e+07	7.80537e+07	9.13448e+07	9.30653e+07	2.79418e+08	1.0389e+08	5.76939e+08	1.54045e+08	3.91161e+08	5.41654e+08	7.62075e+07	4.57156e+07	3.90009e+07	5.91256e+07	4.65846e+07	6.04627e+07	9.17538e+07	1.01075e+08	1.05193e+08
Com_359_pos	Glucose 1-phosphate	C6 H13 O9 P	260.031	1.686	261.038	No results	Full match	Full match	Organic oxygen compounds	Organooxygen compounds	Carbohydrates and carbohydrate conjugates	Monosaccharide phosphates	9.3415e+07	8.6307e+07	6.82296e+07	9.83924e+07	1.07698e+08	1.00777e+08	8.06199e+07	8.2587e+07	8.4684e+07	9.49459e+07	1.10868e+08	1.08933e+08	3.25001e+08	4.68098e+08	5.74931e+08	2.08271e+08	4.44321e+08	4.38171e+08	2.23836e+08	8.91918e+07	1.50305e+08	2.46221e+08	1.30065e+08	2.40504e+08	1.73482e+08	1.90087e+08	1.93128e+08
Com_367_pos	LDGTS 18:1	C28 H53 N O6	499.389	9.375	500.397	No results	Full match	No results	Lipids and lipid-like molecules	Glycerolipids	Triradylcglycerols	Alkyldiacylglycerols	3.48123e+08	4.98842e+08	6.6726e+08	1.99518e+08	2.57919e+08	3.38396e+08	919474	815841	819683	726715	675452	725214	517022	351614	468152	416332	582198	410349	584294	1.21356e+06	1.30776e+06	809164	548667	576453	1.67612e+08	1.12925e+08	8.94839e+07
Com_375_pos	2-(1H-benzo[d]imidazol-2-yl)-3-(4-toluidino)acrylonitrile	C17 H14 N4	274.118	5.034	275.125	Invalid mass	No results	No results					6.17486e+08	6.16466e+08	4.03179e+08	3.85124e+08	3.79975e+08	3.81605e+08	2.08223e+08	1.5116e+08	8.25191e+07	1.04758e+08	1.60097e+08	8.14324e+07	2.65822e+08	2.95121e+08	2.30246e+08	4.33899e+08	2.75991e+08	1.88727e+08	4.21036e+08	5.6539e+08	5.61128e+08	4.36888e+08	5.74229e+08	4.20598e+08	3.14214e+08	3.03323e+08	2.92079e+08
Com_380_pos	N-Acetylvaline	C7 H13 N O3	159.09	1.338	160.098	No results	No results	Full match	Organic acids and derivatives	Carboxylic acids and derivatives	Amino acids, peptides, and analogues	N-acyl-alpha amino acids	2.02795e+08	1.56929e+08	1.23888e+08	1.06766e+08	2.50131e+08	2.04541e+08	1.61168e+08	1.51155e+08	1.9974e+08	2.43983e+08	2.26414e+08	3.35135e+08	2.61831e+08	2.71557e+08	2.79707e+08	4.82815e+08	1.9931e+08	3.22429e+08	8.61301e+07	4.6116e+07	6.36839e+07	4.72296e+07	3.69986e+07	5.65368e+07	1.73387e+08	2.01765e+08	1.53042e+08
Com_391_pos	U-47700-d6	C16 H16 [2]H6 Cl2 N2 O	334.15	1.394	335.157	Full match	No results	No results					4.06746e+07	4.18757e+07	2.25284e+07	2.38974e+07	2.40793e+07	2.75995e+07	8.34734e+07	6.75264e+07	6.37901e+07	5.004e+07	3.98688e+07	4.94959e+07	1.08813e+08	7.72463e+07	1.00692e+08	1.34255e+08	1.39079e+08	9.45214e+07	4.55018e+08	3.27263e+08	2.1385e+08	4.61332e+08	4.44643e+08	2.79888e+08	1.10647e+08	1.18854e+08	1.32792e+08
Com_396_pos	VNH	C15 H24 N6 O5	390.165	1.378	391.172	Invalid mass	No results	No results					5.38819e+08	5.98543e+08	4.82696e+08	4.33886e+08	3.30077e+08	4.4674e+08	2.56943e+07	5.95681e+07	6.65846e+07	5.36689e+07	7.34337e+07	9.035e+07	3.22874e+07	4.24521e+07	3.10727e+07	7.96592e+07	4.99389e+07	2.83457e+07	4.80663e+07	5.292e+07	4.65124e+07	4.37445e+07	3.30528e+07	3.92705e+07	1.12224e+08	1.15392e+08	1.14552e+08
Com_411_pos	cyclohexyl[4-(2-methoxyphenyl)piperidino]methanone	C19 H27 N O2	301.201	1.386	302.209	Invalid mass	No results	No results					4.57743e+08	5.68175e+08	4.30358e+08	4.88455e+08	4.31325e+08	4.43009e+08	2.95941e+08	2.9633e+08	3.3756e+08	3.18378e+08	3.15737e+08	3.61193e+08	2.89617e+08	1.83748e+08	2.08859e+08	3.79372e+08	3.26883e+08	2.84999e+08	1.69296e+08	1.71179e+08	1.15938e+08	1.58047e+08	2.05518e+08	1.17447e+08	2.96014e+08	3.22352e+08	3.09364e+08
Com_438_pos	L-Dopa	C9 H11 N O4	197.07	1.945	198.077	Invalid mass	Invalid mass	No results	Organic acids and derivatives	Carboxylic acids and derivatives	Amino acids, peptides, and analogues	Tyrosine and derivatives	6.68316e+07	8.455e+07	7.67202e+07	8.32539e+07	7.76856e+07	8.64273e+07	1.38504e+08	1.746e+08	2.54747e+08	2.26551e+08	1.92378e+08	2.63276e+08	7.64151e+07	7.45436e+07	8.34323e+07	1.03015e+08	1.0032e+08	8.53085e+07	1.44649e+08	4.70099e+08	3.19295e+08	2.4326e+08	4.63899e+08	2.45791e+08	1.76673e+08	1.81647e+08	1.75461e+08
Com_443_pos	6-Deoxy-D-glucose	C6 H12 O5	164.069	1.36	165.076	No results	No results	Full match	Organic oxygen compounds	Organooxygen compounds	Carbohydrates and carbohydrate conjugates	Hexoses	2.38402e+08	2.27469e+08	4.46436e+08	4.01489e+08	6.22869e+08	1.84069e+08	1.73061e+08	2.14416e+08	2.21122e+08	1.61274e+08	1.78274e+08	1.97744e+08	9.78826e+07	1.01613e+08	9.76126e+07	9.63026e+07	1.14839e+08	8.15526e+07	7.47016e+07	3.11165e+08	1.06313e+08	1.09569e+08	2.54999e+08	1.04456e+08	1.70331e+08	1.65954e+08	1.40962e+08
Com_453_pos	Benzo[E]pyrazolo[5,1-c][1,2,4]triazin-8-yl N,N-dimethylcarbamate	C12 H11 N5 O2	257.091	5.04	258.099	Full match	No results	No results	Organoheterocyclic compounds	Triazines	1,2,4-triazines	1,2,4-triazines	4.97984e+08	4.95203e+08	3.12747e+08	2.90216e+08	2.96972e+08	2.92575e+08	1.73516e+08	1.27507e+08	7.71278e+07	9.85942e+07	1.47678e+08	7.99698e+07	2.08243e+08	2.31744e+08	2.00934e+08	3.23119e+08	2.21799e+08	1.87269e+08	3.41908e+08	4.5344e+08	4.29389e+08	3.37745e+08	4.4169e+08	3.16573e+08	2.3409e+08	2.26753e+08	2.14995e+08
Com_461_pos	Cuminaldehyde	C10 H12 O	148.089	6.078	149.097	Full match	Partial match	No results	Lipids and lipid-like molecules	Prenol lipids	Monoterpenoids	Aromatic monoterpenoids	3.57962e+08	5.04545e+08	5.09615e+08	5.04388e+08	5.39735e+08	4.71215e+08	3.31621e+07	9.5474e+07	7.62085e+07	5.54459e+07	3.74477e+07	6.69431e+07	5.75007e+07	6.48277e+07	6.60957e+07	6.15356e+07	2.20571e+07	5.81297e+06	5.61101e+07	5.26177e+07	6.712e+07	5.31956e+07	2.7385e+07	6.0442e+07	1.54161e+08	1.80493e+08	1.71109e+08
Com_473_pos	N-Arachidonoyl-L-serine	C23 H37 N O4	413.255	5.099	414.262	No results	Invalid mass	No results	Organic acids and derivatives	Carboxylic acids and derivatives	Amino acids, peptides, and analogues	N-acyl-alpha amino acids	4.27785e+07	1.84674e+07	1.40691e+07	1.42088e+07	1.81633e+07	2.30732e+07	3.86296e+08	4.44264e+08	4.54457e+08	4.01646e+08	2.28054e+08	3.92953e+08	1.67569e+08	2.21508e+08	2.82139e+08	1.25609e+08	5.56534e+07	3.39152e+07	5.11035e+07	4.47272e+07	3.62486e+07	2.3925e+07	1.91673e+07	3.03862e+07	1.5816e+08	1.45098e+08	1.39025e+08
Com_476_pos	DL-Homoserine	C4 H9 N O3	119.059	1.335	120.066	Invalid mass	Invalid mass	No results	Organic acids and derivatives	Carboxylic acids and derivatives	Amino acids, peptides, and analogues	Alpha amino acids	1.24041e+08	1.2746e+08	8.73357e+07	9.52681e+07	1.23519e+08	7.77433e+07	3.57193e+08	2.43612e+08	1.71618e+08	1.63447e+08	1.12899e+08	1.27555e+08	4.79259e+07	4.68578e+07	5.15619e+07	5.52471e+07	7.36829e+07	6.83547e+07	8.1514e+07	2.28634e+08	2.15617e+08	4.1308e+08	7.15548e+08	2.17217e+08	1.21923e+08	1.37178e+08	1.29697e+08
Com_479_pos	3-hydroxy-3-methylpentanedioic acid	C6 H10 O5	179.08	1.496	180.088	Invalid mass	No match	No match					2.08421e+08	2.77551e+08	1.69246e+08	2.32685e+08	1.10656e+08	2.25953e+08	8.42157e+07	7.11752e+07	1.2716e+08	8.57291e+07	7.97079e+07	1.34765e+08	1.32223e+08	1.09563e+08	1.50911e+08	1.62718e+08	2.05814e+08	2.17307e+08	1.19304e+08	2.50435e+08	4.2914e+08	1.5723e+08	3.99918e+08	2.80258e+08	2.95766e+08	1.72384e+08	1.72063e+08
Com_489_pos	PPK	C16 H28 N4 O4	153.08	1.399	171.114	Invalid mass	No results	No match					3.91006e+08	3.63983e+08	4.25388e+08	4.10477e+08	5.51589e+08	4.91913e+08	2.01949e+07	1.78769e+07	1.60975e+07	1.42104e+07	1.7057e+07	1.82221e+07	2.35115e+07	1.81012e+07	1.87343e+07	3.16632e+07	1.83241e+07	1.9219e+07	6.00922e+07	4.53836e+07	5.39295e+07	7.70067e+07	1.00859e+08	4.8168e+07	1.26467e+08	1.40364e+08	1.69237e+08
Com_498_pos	4,7-dimethylpyrazolo[5,1-c][1,2,4]triazine-3-carbonitrile	C8 H7 N5	173.07	4.954	174.077	Full match	No results	No results					1.06963e+08	1.14847e+08	8.55575e+07	1.16323e+08	1.37516e+08	1.4281e+08	3.15026e+08	1.39345e+08	1.9866e+08	2.63911e+08	1.70973e+08	2.76194e+08	2.29611e+08	3.77997e+08	2.67179e+08	1.8293e+08	3.99759e+08	2.19471e+08	2.30633e+08	1.62918e+08	2.33732e+08	2.80175e+08	1.75092e+08	1.47389e+08	1.99284e+08	1.99695e+08	1.82919e+08
Com_501_pos	Bicyclo Prostaglandin E2	C20 H30 O4	334.213	7.24	335.221	Full match	Partial match	Full match	Lipids and lipid-like molecules	Fatty Acyls	Eicosanoids	Prostaglandins and related compounds	2.32991e+08	2.91717e+08	3.5198e+08	3.43404e+08	2.33596e+08	3.05779e+08	3.6914e+07	1.40863e+08	1.48165e+08	1.47518e+08	6.58772e+07	2.24743e+08	1.11106e+08	9.24558e+07	1.41818e+08	2.11054e+08	4.18987e+07	1.02087e+07	3.06511e+08	4.12919e+08	3.35897e+08	2.10466e+08	1.73248e+08	2.61755e+08	2.60589e+08	2.33669e+08	2.03313e+08
Com_510_pos	2,5-Furandicarboxylic acid	C6 H4 O5	156.007	2.088	157.014	No results	No results	Full match	Organoheterocyclic compounds	Furans	Furoic acid and derivatives	Furoic acids	1.55486e+07	2.42539e+07	1.47409e+07	3.54836e+07	4.23231e+07	2.73581e+07	1.22392e+08	1.46583e+08	1.25879e+08	1.20999e+08	1.29003e+08	1.10924e+08	3.40216e+08	2.08649e+08	3.85794e+08	1.77755e+08	2.37772e+08	3.4884e+08	1.07996e+08	7.9777e+07	8.89483e+07	1.36556e+08	1.7267e+08	1.11134e+08	1.29758e+08	1.40252e+08	1.3833e+08
Com_513_pos	(±)13-HpODE	C18 H32 O4	294.221	6.719	295.228	Invalid mass	No match	No match					3.97176e+08	4.22644e+08	2.12842e+08	1.86159e+08	2.20367e+08	4.72449e+08	3.90903e+07	1.03674e+08	2.02036e+08	3.0745e+08	2.50391e+08	3.44269e+08	9.34863e+07	4.52126e+07	9.05944e+07	1.34538e+08	4.47213e+07	1.49683e+07	7.30186e+07	1.56922e+08	7.15512e+07	4.0091e+07	3.03585e+07	4.70103e+07	1.79907e+08	1.27529e+08	1.17979e+08
Com_533_pos	3-(3,4-dimethylphenyl)-3,4-dihydro-1,2,3-benzotriazin-4-one	C15 H13 N3 O	273.086	2.535	274.094	Invalid mass	No results	No results					2.60013e+07	7.82375e+07	3.77049e+07	1.93161e+08	2.6189e+08	2.48656e+08	1.2908e+07	1.73912e+07	5.41409e+07	1.89963e+07	2.69648e+07	3.55659e+08	1.22685e+08	1.78786e+08	1.3446e+08	2.82922e+08	1.47133e+08	1.14403e+08	6.70129e+07	6.492e+07	4.17331e+07	4.8324e+07	5.7606e+07	3.69366e+07	1.26381e+08	1.17713e+08	1.13111e+08
Com_541_pos	Mazindol-d4	C16 H9 [2]H4 Cl N2 O	288.097	3.091	289.104	Full match	No results	No results					3.50494e+08	4.22377e+08	2.96825e+08	2.90011e+08	2.13331e+08	2.83821e+08	1.3939e+08	1.10768e+08	8.49725e+07	6.91912e+07	9.01699e+07	7.66959e+07	1.4258e+08	1.0379e+08	1.07015e+08	2.13492e+08	1.73231e+08	1.15649e+08	1.87024e+08	3.49918e+08	2.34672e+08	1.94856e+08	3.3775e+08	2.0281e+08	1.86164e+08	1.88887e+08	1.71362e+08
Com_552_pos	8-(1,2-dihydroxy-3-methylbut-3-en-1-yl)-7-methoxy-2H-chromen-2-one	C15 H16 O5	276.097	1.412	277.104	Invalid mass	No match	No match					3.25893e+08	3.28395e+08	3.90869e+08	4.43292e+08	3.29801e+08	4.31775e+08	5.17311e+07	5.00809e+07	5.24736e+07	4.72437e+07	4.90237e+07	5.67506e+07	1.05185e+08	9.35369e+07	8.70724e+07	1.39475e+08	8.30135e+07	9.31783e+07	1.55262e+08	2.53644e+08	1.7606e+08	1.40945e+08	2.85365e+08	1.61882e+08	1.14733e+08	1.26873e+08	1.44228e+08
Com_553_pos	Phosphocholine	C5 H14 N O4 P	183.067	1.416	184.074	No results	Full match	No results	Organic nitrogen compounds	Organonitrogen compounds	Quaternary ammonium salts	Phosphocholines	5.28595e+07	1.42529e+07	1.25399e+07	5.4601e+06	6.95033e+07	5.56933e+07	4.43346e+07	8.53145e+07	7.69447e+07	6.64125e+07	5.21372e+07	8.09056e+06	1.78328e+08	2.84441e+08	2.93594e+08	5.41351e+07	2.14187e+08	1.05653e+08	2.70197e+08	1.9756e+08	2.0835e+08	2.20858e+08	4.00408e+08	3.75332e+08	1.39036e+08	1.44765e+08	1.3026e+08
Com_556_pos	Enalaprilat	C18 H24 N2 O5	348.166	2.038	349.174	Invalid mass	No results	No results	Organic acids and derivatives	Carboxylic acids and derivatives	Amino acids, peptides, and analogues	Dipeptides	1.4054e+07	1.61602e+07	1.20139e+07	1.37738e+07	1.22416e+07	1.39133e+07	1.68298e+07	1.33037e+07	1.48437e+07	1.71444e+07	1.77836e+07	1.95401e+07	5.68398e+07	5.76906e+07	4.00971e+07	6.62531e+07	7.89738e+07	4.31617e+07	2.61705e+08	1.4381e+08	1.84607e+08	2.38884e+08	6.23658e+08	2.32172e+08	5.94729e+07	7.06402e+07	7.9996e+07
Com_557_pos	2'-Deoxyadenosine	C10 H13 N5 O3	273.086	1.807	274.093	Invalid mass	No results	No results	Nucleosides, nucleotides, and analogues	Purine nucleosides	Purine 2'-deoxyribonucleosides	Purine 2'-deoxyribonucleosides	2.48887e+07	2.82569e+07	2.23179e+07	4.89497e+07	6.91424e+07	5.85668e+07	1.63126e+07	1.7536e+07	4.21328e+07	2.06203e+07	2.62948e+07	3.40219e+08	8.61485e+07	7.27942e+07	8.32299e+07	1.83174e+08	1.01286e+08	5.08787e+07	3.35992e+07	4.10687e+07	2.74281e+07	2.9877e+07	7.41274e+06	3.01999e+07	7.64081e+07	7.66884e+07	7.51883e+07
Com_587_pos	Guanine	C5 H5 N5 O	151.05	4.691	152.058	Invalid mass	Invalid mass	No results	Organoheterocyclic compounds	Imidazopyrimidines	Purines and purine derivatives	Purines and purine derivatives	1.22252e+08	1.21371e+08	1.02986e+08	9.07377e+07	1.82179e+08	1.69019e+08	1.30609e+08	1.41628e+08	1.62645e+08	1.59178e+08	1.33405e+08	9.93359e+07	1.64046e+08	1.25467e+08	2.56059e+08	2.06384e+08	3.16542e+08	3.3017e+08	1.1207e+08	9.2075e+07	1.2552e+08	6.61221e+07	6.20261e+07	1.77474e+08	1.6813e+08	1.32738e+08	1.46037e+08
Com_588_pos	6-Hydroxycaproic acid	C6 H12 O3	132.079	1.637	133.087	Invalid mass	Invalid mass	No results	Organic acids and derivatives	Hydroxy acids and derivatives	Medium-chain hydroxy acids and derivatives	Medium-chain hydroxy acids and derivatives	4.43368e+07	3.98769e+07	4.87207e+07	4.73865e+07	7.15057e+07	5.28815e+07	6.47892e+07	8.82893e+07	8.87468e+07	7.22603e+07	7.34993e+07	8.8146e+07	2.57892e+08	1.66102e+08	1.36332e+08	2.94066e+08	2.46386e+08	1.237e+08	8.96507e+07	8.91857e+07	7.98265e+07	1.02979e+08	1.2244e+08	1.00415e+08	1.6285e+08	9.87987e+07	1.05365e+08
Com_599_pos	1-adamantyl(piperidino)methanone	C16 H25 N O	269.175	1.381	270.182	Invalid mass	No results	No results					3.73278e+08	3.66852e+08	2.75281e+08	2.94522e+08	2.97392e+08	3.03591e+08	7.77133e+07	1.02766e+08	1.4916e+08	1.45751e+08	1.16256e+08	1.63629e+08	1.4991e+08	7.67052e+07	8.98957e+07	1.87248e+08	1.17035e+08	1.2696e+08	1.14527e+08	8.07749e+07	5.16965e+07	5.62949e+07	6.70876e+07	4.41581e+07	1.48006e+08	1.2283e+08	1.23906e+08
Com_606_pos	5-[5-(ethylsulfonyl)-2-hydroxyanilino]-5-oxopentanoic acid	C13 H17 N O6 S	332.102	4.821	333.11	Invalid mass	No results	No results					1.47171e+06	4.88942e+06	2.55086e+06	7.52929e+06	1.07539e+07	1.3445e+07	3.5647e+06	3.87578e+06	3.62362e+06	3.41831e+06	3.83349e+06	7.88503e+06	1.0125e+08	9.97506e+07	5.81708e+07	5.72368e+07	4.68927e+07	6.66924e+07	2.68298e+08	2.73746e+08	2.15821e+08	1.1456e+08	1.7645e+08	2.13108e+08	5.86383e+07	5.79285e+07	5.65481e+07
Com_664_pos	D-Glucosamine 6-phosphate	C6 H14 N O8 P	259.047	1.37	260.054	No results	No results	Full match	Organic oxygen compounds	Organooxygen compounds	Carbohydrates and carbohydrate conjugates	Hexose phosphates	1.22075e+07	1.56726e+07	1.41508e+07	1.31432e+07	1.2678e+07	1.29288e+07	4.88286e+07	4.89381e+07	4.8869e+07	6.1804e+07	6.67399e+07	9.21113e+07	8.4951e+07	7.89869e+07	7.68517e+07	8.84727e+07	1.20616e+08	2.77082e+08	3.05284e+07	4.70369e+07	4.01862e+07	3.16036e+07	3.85101e+07	3.89749e+07	5.11475e+07	5.55672e+07	5.61776e+07
Com_665_pos	Acetophenone	C8 H8 O	120.058	2.581	121.066	Invalid mass	Invalid mass	No results	Organic oxygen compounds	Organooxygen compounds	Carbonyl compounds	Alkyl-phenylketones	2.77211e+08	1.40743e+08	2.22486e+08	3.58394e+08	3.37453e+08	2.09766e+08	6.32233e+07	6.57224e+07	6.61288e+07	6.46451e+07	5.92577e+07	5.98154e+07	5.69365e+07	6.22882e+07	6.25398e+07	5.70852e+07	6.29789e+07	6.32543e+07	7.01e+07	8.31047e+07	7.96866e+07	6.54923e+07	1.20781e+08	8.24509e+07	1.03177e+08	1.04272e+08	9.32606e+07
Com_673_pos	Ergosta-5,7,9(11),22-Tetraen-3-beta-Ol	C28 H42 O	394.325	10.12	395.332	No results	No results	Full match					2.24338e+08	3.12221e+08	2.85237e+08	2.20517e+08	8.96937e+07	1.03107e+08	5.85632e+07	5.87801e+07	4.37214e+07	3.54024e+07	3.65917e+07	1.38512e+07	1.25552e+07	5.64847e+06	1.90685e+07	4.25508e+06	1.32137e+07	6.78194e+06	2.99599e+06	3.52525e+06	3.44974e+06	6.00726e+06	2.76542e+06	1.27374e+06	1.18222e+08	8.32967e+07	6.84206e+07
Com_681_pos	PNH	C15 H22 N6 O5	388.15	1.394	389.157	Invalid mass	No results	No results					7.07155e+07	7.54405e+07	1.22662e+07	1.14858e+07	1.17391e+07	9.94466e+07	2.34283e+07	3.16109e+07	2.27893e+07	2.63482e+07	2.72917e+07	2.49729e+07	2.24068e+08	2.32678e+08	2.0208e+08	2.26012e+08	2.68054e+08	2.30451e+08	1.41382e+08	9.45327e+06	1.19631e+08	1.84872e+07	1.10616e+08	1.36893e+08	1.26945e+08	1.26079e+08	1.2923e+08
Com_711_pos	N-cyclohexyl-N-methyl-6-quinoxalinecarboxamide	C16 H19 N3 O	291.133	4.987	292.14	Invalid mass	No results	No results					6.98546e+07	5.10714e+07	3.72998e+07	2.84068e+07	3.53794e+07	3.29525e+07	6.28798e+07	6.37719e+07	8.00514e+07	7.58398e+07	8.6761e+07	6.4381e+07	1.35395e+08	1.33857e+08	1.23589e+08	5.95204e+07	2.53524e+08	7.57612e+07	3.71859e+07	2.38824e+07	2.97803e+07	3.26858e+07	1.92131e+07	3.16714e+07	6.38139e+07	7.60027e+07	7.86418e+07
Com_730_pos	1-(3,4-dimethoxyphenyl)ethan-1-one oxime	C10 H13 N O3	195.091	5.177	196.098	Invalid mass	Invalid mass	No results					2.31337e+08	2.10416e+08	2.77082e+08	2.80345e+08	3.30407e+08	2.8741e+08	2.33683e+07	1.66821e+07	1.30446e+07	1.26224e+07	1.33148e+07	1.29428e+07	1.52799e+07	1.67402e+07	1.76451e+07	1.7085e+07	1.56487e+07	1.67194e+07	2.11387e+07	2.24452e+07	2.65676e+07	2.30584e+07	2.70294e+07	3.00801e+07	8.8128e+07	9.03034e+07	8.76506e+07
Com_735_pos	Spermidine	C7 H19 N3	128.132	1.075	129.139	Invalid mass	Invalid mass	No results	Organic nitrogen compounds	Organonitrogen compounds	Amines	Dialkylamines	2.88499e+07	1.12156e+07	5.40984e+07	8.0657e+06	6.65057e+07	6.75949e+07	1.90237e+08	1.10629e+08	1.2159e+08	1.4167e+08	1.02868e+08	1.14307e+08	5.30293e+07	1.38086e+07	2.21378e+07	6.20359e+07	5.00088e+07	3.38148e+07	9.12617e+07	2.45794e+08	1.26117e+08	1.03471e+08	1.25313e+08	9.5602e+07	4.40908e+07	3.9043e+07	2.97883e+07
Com_740_pos	EPK	C16 H28 N4 O6	186.101	2.076	187.109	Invalid mass	Invalid mass	No results					4.82249e+07	5.06064e+07	5.07886e+07	5.69921e+07	5.38081e+07	5.24977e+07	1.38308e+08	1.4365e+08	1.92324e+08	2.35279e+08	1.34756e+08	1.48621e+08	3.7874e+07	3.23879e+07	3.4634e+07	3.09604e+07	5.36667e+07	5.74428e+07	5.31245e+07	1.50539e+08	1.07648e+08	5.31295e+07	1.56613e+08	9.68429e+07	9.43083e+07	9.39004e+07	9.44572e+07
Com_744_pos	2-oxa-4-azatetracyclo[6.3.1.1~6,10~.0~1,5~]tridecan-3-one	C11 H15 N O2	193.111	5.787	194.119	Invalid mass	No results	No results					1.90718e+08	2.72055e+08	2.30475e+08	2.494e+08	2.32271e+08	2.35715e+08	7.24315e+06	5.25271e+06	5.11914e+06	6.66754e+06	6.27748e+06	6.01497e+06	8.40506e+06	7.58898e+06	9.72553e+06	7.12402e+06	6.61802e+06	6.2251e+06	5.03344e+06	4.42333e+06	4.47765e+06	3.64995e+06	5.59513e+06	4.27722e+06	4.6843e+07	4.32014e+07	4.55529e+07
Com_752_pos	N'-(2-chlorobenzoyl)-N,N-dimethylhydrazonoformamide	C10 H12 Cl N3 O	225.065	4.737	226.072	Invalid mass	No results	No results					2.25663e+07	3.19442e+07	2.5463e+07	2.72322e+07	2.49845e+07	3.09795e+07	2.43669e+08	1.86709e+08	1.933e+08	1.90048e+08	2.22796e+08	1.94126e+08	9.96817e+07	9.0177e+07	1.22364e+08	8.25543e+07	1.49781e+08	1.71507e+08	6.42403e+07	8.076e+07	5.26962e+07	7.01929e+07	5.69802e+07	6.90922e+07	9.15817e+07	1.10265e+08	8.67769e+07
Com_755_pos	5-amino-1-(2-cyanoethyl)-1H-pyrazole-4-carbonitrile	C7 H7 N5	183.054	4.734	184.061	Invalid mass	Invalid mass	No results					3.16323e+07	2.22428e+07	2.24186e+07	2.3344e+07	2.79214e+07	2.59541e+07	2.59918e+08	1.25858e+08	1.35502e+08	1.17761e+08	1.0805e+08	1.17682e+08	1.37117e+08	8.7983e+07	1.19774e+08	5.73291e+07	1.26878e+08	1.71013e+08	6.03707e+07	4.91324e+07	5.55824e+07	5.77041e+07	6.87608e+07	3.16805e+07	7.76787e+07	7.6951e+07	1.32304e+08
Com_759_pos	3-(propan-2-yl)-octahydropyrrolo[1,2-a]pyrazine-1,4-dione	C10 H16 N2 O2	196.122	5.405	197.13	Invalid mass	No results	No results					2.8667e+08	2.51446e+08	2.43739e+08	2.78343e+08	3.1682e+08	2.50955e+08	9.73231e+06	9.61714e+06	6.86318e+06	7.43466e+06	1.13004e+07	9.21804e+06	1.42642e+07	1.60335e+07	1.01832e+07	6.53738e+06	2.70668e+07	2.01633e+07	2.02557e+07	1.59218e+07	2.84611e+07	2.69742e+07	2.25022e+07	4.07866e+07	8.73666e+07	8.83296e+07	9.1558e+07
Com_769_pos	N-Tetradecanamide	C14 H29 N O	227.226	8.789	228.233	No results	No results	Full match	Lipids and lipid-like molecules	Fatty Acyls	Fatty amides	Fatty amides	1.44911e+08	1.46957e+08	1.1154e+08	1.08313e+08	9.9444e+07	5.42455e+07	2.5303e+08	1.85976e+08	2.28721e+08	2.07773e+08	1.69198e+08	1.58558e+08	1.44769e+08	7.40205e+07	1.01527e+08	7.20413e+07	1.29671e+08	9.3279e+07	8.91964e+07	1.19675e+08	1.24765e+08	1.28842e+08	9.67863e+07	8.59144e+07	1.59291e+08	1.41379e+08	1.0645e+08
Com_775_pos	Avocadyne 1-acetate	C19 H34 O4	308.237	9.72	309.243	Invalid mass	Invalid mass	No results	Lipids and lipid-like molecules	Fatty Acyls	Fatty alcohols	Long-chain fatty alcohols	1.9812e+06	1.42097e+06	2.97042e+06	680535	724375	970600	2.5106e+08	1.30909e+08	1.11846e+08	6.13133e+07	1.03718e+08	7.17291e+07	1.70502e+08	9.22952e+07	1.07203e+08	5.70378e+07	6.18591e+07	5.61621e+07	6.43617e+07	1.80448e+08	8.53066e+07	1.0789e+08	1.12613e+08	1.6252e+08	8.23024e+07	8.22182e+07	6.99098e+07
Com_788_pos	5-(6-hydroxy-6-methyloctyl)-2,5-dihydrofuran-2-one	C13 H22 O3	243.185	6.499	244.192	Invalid mass	No results	No results					2.77771e+08	1.59927e+07	1.94419e+07	1.65097e+07	1.69417e+07	1.71407e+07	2.40106e+07	1.55146e+07	1.26496e+07	1.47616e+07	1.27896e+07	1.12791e+07	1.3855e+07	1.19454e+07	1.47483e+07	1.3479e+07	1.19852e+07	1.17971e+07	1.05856e+07	1.34158e+07	1.4159e+07	1.1778e+07	1.99689e+07	1.1819e+07	2.68495e+07	2.73517e+07	2.6366e+07
Com_813_pos	RNH	C16 H27 N9 O5	425.218	5.017	426.226	Invalid mass	No results	No results					3.35228e+07	9.70088e+07	5.59547e+07	4.86789e+07	2.98342e+07	7.51815e+07	4.08428e+07	7.19896e+07	5.09951e+07	6.04101e+07	7.5589e+07	9.68715e+07	1.3631e+08	1.88245e+08	2.01461e+08	1.11507e+08	2.13833e+08	1.85614e+08	2.94528e+07	6.5997e+06	6.35301e+06	1.37158e+07	8.79871e+06	1.04233e+07	8.53625e+07	7.31961e+07	8.15619e+07
Com_814_pos	DPK	C15 H26 N4 O6	358.187	5.023	359.194	Full match	No results	No results					5.0336e+07	4.62351e+07	3.66545e+07	4.02751e+07	2.95779e+07	3.81523e+07	1.02249e+08	7.30854e+07	6.37579e+07	6.0889e+07	8.58422e+07	8.21102e+07	2.069e+08	1.85786e+08	1.39439e+08	1.33574e+08	1.29859e+08	1.2831e+08	1.00954e+08	8.43489e+07	6.89135e+07	4.78739e+07	7.6452e+07	8.7238e+07	8.25631e+07	9.3033e+07	8.15317e+07
Com_822_pos	Proline	C5 H9 N O2	115.064	1.174	116.071	No results	Invalid mass	No results	Organic acids and derivatives	Carboxylic acids and derivatives	Amino acids, peptides, and analogues	Proline and derivatives	4.1434e+07	3.60011e+07	3.49436e+07	4.72437e+07	5.14996e+07	3.83401e+07	3.19099e+07	2.10017e+07	1.74746e+07	1.37153e+07	1.30314e+07	1.29245e+07	1.16842e+07	1.03871e+07	9.98642e+06	7.59748e+06	1.48702e+07	1.06318e+07	2.22819e+07	1.62644e+08	2.12192e+08	1.28722e+08	2.71968e+08	1.78655e+08	6.18324e+07	5.70371e+07	5.57396e+07
Com_831_pos	N,N-Dimethylarginine	C8 H18 N4 O2	202.144	1.384	203.151	No results	Invalid mass	No results	Organic acids and derivatives	Carboxylic acids and derivatives	Amino acids, peptides, and analogues	Arginine and derivatives	4.09473e+07	2.84316e+07	3.85571e+07	3.3275e+07	2.58351e+07	3.91345e+07	1.46558e+08	6.81487e+07	6.61895e+07	4.70624e+07	4.18701e+07	5.06548e+07	1.58193e+07	1.2374e+07	9.15893e+06	3.06289e+07	1.93622e+07	839915	1.14098e+08	2.11643e+08	2.01717e+08	1.63355e+08	1.91434e+08	1.81167e+08	7.41971e+07	7.52476e+07	8.68366e+07
Com_850_pos	9-(2,3-Dihydroxy-3-methylbutoxy)-7H-furo[3,2-g]chromen-7-one	C16 H16 O6	304.092	1.856	287.088	No results	Invalid mass	No match	Phenylpropanoids and polyketides	Coumarins and derivatives	Furanocoumarins	Psoralens	2.43906e+08	2.31374e+08	1.24016e+08	2.34051e+08	1.95045e+08	1.62821e+08	3.46649e+07	3.75666e+07	3.304e+07	3.02456e+07	3.68583e+07	2.80567e+07	1.19157e+08	7.6138e+07	7.41118e+07	1.30219e+08	6.32444e+07	4.67438e+07	1.45857e+08	1.94997e+08	1.38459e+08	1.39459e+08	2.27024e+08	1.51804e+08	1.10238e+08	1.19077e+08	1.16594e+08
Com_861_pos	5-(acetylamino)-2-hydroxybenzoic acid	C9 H9 N O4	195.054	4.686	196.061	Invalid mass	Invalid mass	No results					1.60287e+07	1.51373e+07	1.48429e+07	1.51983e+07	1.66421e+07	1.50326e+07	1.30161e+08	2.07445e+08	1.55798e+08	1.65533e+08	1.8713e+08	7.99768e+07	3.25234e+07	2.80414e+07	3.44454e+07	4.36945e+07	4.89356e+07	4.39308e+07	2.21017e+07	2.3981e+07	1.92127e+07	2.10534e+07	2.29785e+07	1.83605e+07	5.23029e+07	4.57539e+07	5.65836e+07
Com_867_pos	L-(-)-Carvone	C10 H14 O	150.105	6.144	151.112	No results	Full match	No results	Lipids and lipid-like molecules	Prenol lipids	Monoterpenoids	Menthane monoterpenoids	1.12097e+08	7.9223e+07	7.57634e+07	5.42297e+07	7.77346e+07	7.28519e+07	2.85234e+07	2.1309e+07	9.22088e+07	1.04728e+08	6.1042e+07	1.8721e+08	1.44944e+07	6.51694e+06	4.86459e+07	4.66275e+07	1.18068e+07	9.0339e+06	1.66843e+07	3.4411e+07	1.80803e+07	1.38264e+07	1.14259e+07	1.72913e+07	5.60824e+07	5.73781e+07	5.22179e+07
Com_892_pos	Asparagine	C4 H8 N2 O3	132.054	1.43	133.061	No results	Invalid mass	No results	Organic acids and derivatives	Carboxylic acids and derivatives	Amino acids, peptides, and analogues	Asparagine and derivatives	9.49115e+07	1.98383e+08	1.2527e+08	1.25472e+08	1.16791e+08	2.27017e+08	1.31952e+08	1.2435e+08	1.57949e+08	5.66781e+07	6.4709e+07	5.39597e+07	2.23074e+07	1.83353e+07	1.38084e+07	2.88435e+07	2.6788e+07	1.1513e+07	5.64043e+07	1.66575e+08	1.29767e+08	9.36526e+07	9.71143e+07	1.27704e+08	5.40348e+07	8.70449e+07	8.67094e+07
Com_898_pos	Muscone	C16 H30 O	260.215	8.64	261.222	No results	Invalid mass	No results	Organic oxygen compounds	Organooxygen compounds	Carbonyl compounds	Cyclic ketones	1.8891e+08	2.17058e+08	2.01182e+08	1.69814e+08	1.64522e+08	1.44248e+08	4.17717e+06	1.39933e+07	1.45985e+07	1.37629e+07	7.26909e+06	1.78242e+07	1.32147e+07	1.55671e+07	1.50865e+07	1.41375e+07	6.34855e+06	2.5776e+06	1.22447e+07	1.81401e+07	1.52453e+07	1.49081e+07	7.23815e+06	1.41316e+07	6.74848e+07	6.70654e+07	6.0469e+07
Com_902_pos	o-Toluic Acid	C8 H8 O2	136.053	1.954	137.06	No results	No results	Full match					1.80982e+08	2.16804e+08	1.93524e+08	2.16466e+08	1.65174e+08	1.74975e+08	3.42801e+07	2.95418e+07	2.99344e+07	3.32699e+07	3.75557e+07	3.28409e+07	3.66972e+07	3.48815e+07	4.08354e+07	3.48116e+07	4.30908e+07	4.6706e+07	3.33593e+07	4.06485e+07	4.11585e+07	3.35749e+07	4.1369e+07	4.2363e+07	6.18034e+07	6.76901e+07	6.69069e+07
Com_906_pos	D-(+)-Proline	C5 H9 N O2	115.064	1.311	116.072	No results	Invalid mass	No results	Organic acids and derivatives	Carboxylic acids and derivatives	Amino acids, peptides, and analogues	Proline and derivatives	2.21513e+08	9.87125e+07	2.18288e+08	1.64058e+08	1.37109e+08	1.30845e+08	5.00091e+07	6.08294e+07	6.14937e+07	6.35055e+07	6.66019e+07	6.35383e+07	3.33986e+07	2.40887e+07	1.90051e+07	4.96279e+07	3.50601e+07	3.21782e+07	9.53859e+07	1.89677e+08	1.51754e+08	9.42585e+07	2.2932e+08	1.34968e+08	8.76328e+07	8.9155e+07	8.24334e+07
Com_924_pos	3-hydroxy-N-(1-hydroxy-4-methylpentan-2-yl)-5-oxo-6-phenylhexanamide	C18 H27 N O4	359.144	1.617	360.151	Invalid mass	Invalid mass	No results					2.31888e+08	1.97562e+08	1.78819e+08	1.64645e+08	2.2543e+08	2.09865e+08	1.01575e+07	1.18701e+07	9.43166e+06	8.08788e+06	1.06211e+07	1.01422e+07	1.78536e+07	1.75525e+07	2.15245e+07	1.36741e+07	1.59582e+07	1.52882e+07	8.45927e+06	8.4651e+06	7.55189e+06	8.98525e+06	1.46701e+07	7.06578e+06	7.15263e+07	5.49336e+07	6.97321e+07
Com_945_pos	4-amino-2-(2,4-dimethoxyanilino)-5-pyrimidinecarbonitrile	C13 H13 N5 O2	271.107	4.237	289.141	Full match	No results	No results					5.04892e+07	1.73741e+08	3.27197e+07	5.07247e+07	4.22934e+07	3.72172e+07	1.23206e+07	1.0572e+07	7.95138e+06	5.49474e+06	9.31598e+06	9.15082e+06	6.55373e+06	6.41705e+06	5.66541e+06	8.82802e+06	1.29364e+07	8.86625e+06	2.8509e+07	1.43943e+08	8.38515e+07	1.01244e+08	2.26779e+08	1.84621e+08	4.63642e+07	4.35211e+07	4.09038e+07
Com_958_pos	Muramic acid	C9 H17 N O7	251.101	1.336	252.109	No results	Full match	No match	Organic oxygen compounds	Organooxygen compounds	Carbohydrates and carbohydrate conjugates	Sugar acids and derivatives	1.516e+08	9.45296e+07	2.0238e+08	2.21724e+08	1.24687e+08	1.75047e+08	1.76525e+07	1.7703e+07	1.76993e+07	1.39474e+07	1.49744e+07	1.32694e+07	1.15196e+07	1.32709e+07	1.81415e+07	1.50469e+07	1.8679e+07	9.95177e+06	1.22081e+07	1.58975e+07	1.79477e+07	1.76533e+07	1.86104e+07	1.22921e+07	2.37243e+07	3.84124e+07	2.79672e+07
Com_964_pos	alprazolam-d5	C17 H8 [2]H5 Cl N4	313.118	1.392	314.125	Invalid mass	No results	No results					2.79674e+07	2.20913e+07	2.32036e+07	2.57847e+07	2.72206e+07	3.03008e+07	8.97916e+07	7.52631e+07	9.03369e+07	7.30483e+07	1.31253e+08	9.67781e+07	7.60308e+07	9.94772e+07	1.09156e+08	8.08808e+07	1.0024e+08	1.71894e+08	1.23433e+07	8.13619e+06	9.94553e+06	8.05781e+06	5.4723e+06	9.15024e+06	5.65986e+07	7.82804e+07	5.59621e+07
Com_967_pos	PC (16:1e/2:0)	C26 H52 N O7 P	521.35	9.357	522.358	No results	Full match	Full match	Lipids and lipid-like molecules	Glycerophospholipids	Glycerophosphocholines	Phosphocholines	3.94428e+07	4.37284e+07	3.8511e+07	1.67445e+07	1.47841e+07	6.66814e+06	1.78583e+07	2.80443e+07	7.82054e+06	1.10337e+07	2.50127e+07	1.35105e+07	1.67968e+08	1.04899e+08	1.64627e+08	3.55627e+07	1.29712e+08	7.63944e+07	1.21109e+07	5.61139e+06	2.00554e+07	1.58783e+08	3.23976e+06	4.24267e+06	5.22092e+07	4.84679e+07	4.37378e+07
Com_975_pos	LDGTS 16:1	C26 H49 N O6	471.358	8.609	472.365	No results	Full match	No results	Lipids and lipid-like molecules	Glycerolipids	Triradylcglycerols	Alkyldiacylglycerols	8.94231e+07	1.20601e+08	1.73876e+08	9.65726e+07	1.21458e+08	2.02978e+08	277577	202916	134104	135249	116236	137340	131799	158129	142718	153427	133711	122817	115673	202027	168628	130929	170662	142381	4.01104e+07	3.14252e+07	2.97098e+07
Com_977_pos	1-(4-bromophenyl)-2-phenylethan-1-one	C14 H11 Br O	223.122	5.497	224.129	Invalid mass	No results	No results					2.22769e+07	1.456e+07	1.22339e+07	1.55558e+07	1.74079e+07	1.64264e+07	7.27547e+07	1.60318e+07	3.50393e+07	1.83815e+07	4.59653e+07	3.51847e+07	6.56565e+07	1.26639e+08	9.1576e+07	1.29365e+08	1.70175e+08	1.36766e+08	4.84463e+07	1.46164e+07	3.00816e+07	3.09345e+07	1.4275e+07	2.62639e+07	4.43064e+07	3.95637e+07	4.38504e+07
Com_1001_pos	5-(hydroxymethyl)-4-methoxy-2,5-dihydrofuran-2-one	C6 H8 O4	161.07	1.421	162.077	Invalid mass	Invalid mass	No results					5.68092e+07	5.72366e+07	4.80589e+07	6.80122e+07	4.89913e+07	4.94636e+07	9.15831e+07	5.6026e+07	5.23239e+07	4.88266e+07	6.13582e+07	6.12052e+07	6.54754e+07	6.46335e+07	5.12305e+07	8.18511e+07	1.08949e+08	7.24665e+07	7.09219e+07	1.48722e+08	1.06644e+08	9.33828e+07	1.53573e+08	1.66633e+08	9.1493e+07	9.08681e+07	9.28807e+07
Com_1015_pos	1-(3-ethyl-2,4-dihydroxy-6-methoxyphenyl)butan-1-one	C13 H18 O4	220.109	6.459	221.116	Invalid mass	No results	No results					9.55748e+07	1.29545e+08	1.27189e+08	1.0533e+08	1.3555e+08	1.87731e+08	1.27925e+06	2.2686e+06	2.28956e+06	1.32521e+06	1.34604e+06	2.14587e+06	1.20627e+06	1.11516e+06	1.14815e+06	1.32715e+06	473427	137404	961149	1.15785e+06	1.4192e+06	1.33686e+06	157263	2.02731e+06	1.81579e+07	1.74428e+07	1.73866e+07
Com_1033_pos	4-(2,3-dihydro-1,4-benzodioxin-6-yl)butanoic acid	C12 H14 O4	222.088	6.061	223.095	Invalid mass	No results	No results					1.05207e+08	1.08241e+08	9.05146e+07	8.04196e+07	1.03664e+08	1.04398e+08	7.82367e+07	7.24488e+07	1.10809e+08	1.01143e+08	9.17235e+07	1.46412e+08	4.45643e+07	3.28903e+07	4.93136e+07	4.39586e+07	1.67711e+07	8.86211e+06	4.60093e+07	8.6494e+07	4.59096e+07	4.50704e+07	5.22357e+07	6.93303e+07	7.60249e+07	7.31473e+07	7.31485e+07
Com_1035_pos	Isoproterenol	C11 H17 N O3	211.122	5.911	212.129	No results	No results	Full match	Benzenoids	Phenols	Benzenediols	Catechols	2.47397e+07	2.98421e+07	1.90116e+07	5.24284e+07	8.40312e+07	8.65193e+07	1.91505e+07	2.06467e+07	3.68348e+07	3.73954e+07	2.16371e+07	5.36424e+07	3.922e+07	6.74618e+07	9.41309e+07	1.35592e+08	3.7007e+07	2.74878e+07	7.00963e+07	2.86585e+07	2.91668e+07	2.26687e+07	2.48431e+07	2.0307e+07	3.11283e+07	2.86176e+07	2.53336e+07
Com_1037_pos	Indole	C8 H7 N	117.059	5.247	118.066	No results	Invalid mass	No results	Organoheterocyclic compounds	Indoles and derivatives	Indoles	Indoles	1.45457e+07	1.62085e+07	1.74522e+07	1.76366e+07	2.21995e+07	2.19579e+07	8.80549e+07	5.35241e+07	5.09081e+07	2.80185e+07	2.82764e+07	3.29011e+07	1.34264e+07	8.77349e+06	4.22801e+06	2.14692e+07	1.51625e+07	2.23083e+06	6.65164e+07	1.04767e+08	1.53461e+08	1.22036e+08	1.25717e+08	1.33975e+08	5.19059e+07	4.49066e+07	5.24771e+07
Com_1039_pos	Luotonin A	C18 H11 N3 O	285.085	5.038	286.092	No results	Invalid mass	No results	Organoheterocyclic compounds	Diazanaphthalenes	Benzodiazines	Quinazolines	6.4632e+07	7.00315e+07	5.10553e+07	4.81246e+07	7.35174e+06	6.0183e+07	9.38227e+07	1.11442e+08	8.7455e+07	8.2772e+06	6.55633e+07	6.56623e+07	6.69219e+07	6.45613e+07	5.89039e+07	2.89093e+07	9.10049e+07	1.50881e+08	6.86316e+07	1.15434e+08	1.15791e+08	7.05449e+07	1.24875e+08	9.03195e+07	7.02315e+07	7.67774e+07	6.55074e+07
Com_1066_pos	Prostaglandin E2	C20 H32 O5	334.213	6.811	335.22	Invalid mass	No match	No match	Lipids and lipid-like molecules	Fatty Acyls	Eicosanoids	Prostaglandins and related compounds	1.65915e+08	1.66619e+08	7.68754e+07	5.97549e+07	1.10359e+08	1.23394e+08	2.13397e+07	3.69613e+07	6.25708e+07	8.34616e+07	9.41907e+07	9.44782e+07	2.20668e+07	1.1225e+07	2.84346e+07	3.79796e+07	9.1372e+06	4.51182e+06	2.2207e+07	3.8889e+07	2.0853e+07	1.93886e+07	1.38924e+07	1.69107e+07	3.01558e+07	5.41906e+07	5.10896e+07
Com_1082_pos	Hypoxanthine	C5 H4 N4 O	136.039	4.655	137.047	No results	Invalid mass	No results	Organoheterocyclic compounds	Imidazopyrimidines	Purines and purine derivatives	Hypoxanthines	2.22923e+07	2.1369e+07	1.63957e+07	1.54063e+07	2.46718e+07	2.13973e+07	3.38243e+07	3.12104e+07	4.76532e+07	8.18912e+07	4.68156e+07	6.85726e+07	1.86509e+07	1.49715e+07	1.89878e+07	2.77999e+07	1.30732e+08	1.40328e+08	3.35469e+07	1.18509e+08	8.79157e+07	1.23994e+07	3.06686e+07	6.05333e+07	4.46957e+07	4.57246e+07	4.72119e+07
Com_1123_pos	N6-Isopentenyladenosine	C15 H21 N5 O4	335.161	5.935	336.168	No results	Full match	No results	Nucleosides, nucleotides, and analogues	Purine nucleosides	Not available	Purine nucleosides	2.01873e+07	1.76451e+07	1.77839e+07	9.44072e+06	2.05354e+07	1.55329e+07	1.48053e+08	1.30822e+08	1.27381e+08	1.25615e+08	1.13867e+08	7.02788e+07	2.62106e+07	3.21346e+07	1.87211e+07	4.10177e+07	5.29334e+07	7.29716e+07	2.18277e+07	3.44269e+07	3.39951e+07	1.70444e+07	1.38379e+07	2.21995e+07	4.67832e+07	4.86557e+07	4.49484e+07
Com_1127_pos	N-[1-(4-methoxy-2-oxo-2H-pyran-6-yl)-2-methylbutyl]acetamide	C13 H19 N O4	253.133	5.866	254.14	Full match	Invalid mass	No results					1.22865e+07	4.82455e+07	1.29848e+07	1.57893e+07	1.19165e+07	4.58748e+07	8.80586e+07	1.01095e+08	1.04047e+08	1.301e+08	1.18484e+08	1.16628e+08	6.37962e+07	5.53133e+07	7.22381e+07	4.4012e+07	7.97602e+07	5.93106e+07	3.9307e+07	1.86896e+07	1.52883e+07	2.68661e+07	3.99573e+06	1.44321e+07	6.31156e+07	6.17072e+07	5.13811e+07
Com_1128_pos	4-morpholinobenzoic acid	C11 H13 N O3	207.091	5.614	208.098	Invalid mass	No results	No results					4.65721e+07	5.05673e+07	4.23364e+07	4.7333e+07	3.59963e+07	5.19906e+07	1.79522e+07	1.27309e+07	7.5684e+06	4.63842e+06	1.23932e+07	9.0139e+06	7.08233e+07	6.49702e+07	6.56475e+07	4.61783e+07	8.24276e+07	1.31406e+08	3.48075e+07	2.00942e+07	1.6559e+07	1.96269e+07	2.05741e+07	2.26719e+07	3.44909e+07	3.11864e+07	4.05892e+07
Com_1145_pos	N-(2,4-Dimethylphenyl)formamide	C9 H11 N O	149.085	5.316	150.092	Invalid mass	No results	No results	Benzenoids	Benzene and substituted derivatives	Anilides	Anilides	3.61067e+07	8.54515e+07	5.04392e+07	8.09165e+07	1.74704e+08	1.19743e+08	5.15642e+06	3.33416e+06	2.77511e+06	1.53388e+06	2.48945e+06	3.2031e+06	7.82479e+06	6.63856e+06	5.58016e+06	8.0566e+06	5.65188e+06	3.90103e+06	5.71293e+07	4.14971e+07	1.14922e+08	1.07969e+08	9.40761e+07	1.08961e+08	2.83515e+07	3.46153e+07	3.6532e+07
Com_1160_pos	Ethyl paraben	C9 H10 O3	166.064	4.735	167.071	No results	Invalid mass	No results	Benzenoids	Benzene and substituted derivatives	Benzoic acids and derivatives	p-Hydroxybenzoic acid alkyl esters	2.0161e+07	1.71402e+07	2.03567e+07	2.01829e+07	1.45776e+07	2.00514e+07	3.79579e+07	4.65219e+07	5.2324e+07	6.45066e+07	6.14889e+07	4.79311e+07	4.55015e+07	5.50577e+07	9.22782e+07	4.83727e+07	1.26115e+08	7.86569e+07	1.16748e+07	4.00686e+06	3.18007e+06	6.9595e+06	6.42589e+06	3.471e+06	3.69985e+07	3.50068e+07	3.64127e+07
Com_1206_pos	4-[4-(aminocarbonyl)piperidino]-4-oxobut-2-enoic acid	C10 H14 N2 O4	226.096	4.95	227.104	Full match	No results	Full match					1.20269e+08	1.16743e+08	1.38444e+08	1.4495e+08	1.53892e+08	1.38411e+08	7.30695e+06	7.1037e+06	6.54323e+06	5.66451e+06	6.93289e+06	5.83449e+06	7.32827e+06	7.89073e+06	6.30508e+06	1.08902e+07	7.67471e+06	7.66057e+06	1.12101e+07	1.64744e+07	1.45699e+07	1.0096e+07	1.4691e+07	1.30685e+07	4.27116e+07	4.08235e+07	4.03793e+07
Com_1208_pos	1-(2,4-difluorobenzoyl)-4-piperidinecarboxylic acid	C13 H13 F2 N O3	269.091	5.136	270.099	Invalid mass	No results	No results					3.31852e+07	4.15726e+07	4.32101e+07	5.07794e+07	6.77996e+07	5.32238e+07	1.321e+08	1.20227e+08	8.38962e+07	5.95502e+07	8.43871e+07	9.73834e+07	7.20095e+07	4.13834e+07	7.16054e+07	5.64713e+07	7.23812e+07	8.14761e+07	2.83572e+07	2.6962e+07	2.22838e+07	2.40131e+07	2.86902e+07	2.50155e+07	6.01169e+07	5.89047e+07	6.20118e+07
Com_1220_pos	1-(4-nitrophenyl)piperidine	C11 H14 N2 O2	206.107	5.495	207.114	Invalid mass	No results	No results					4.43618e+06	4.46814e+06	1.99694e+06	2.41514e+06	2.98054e+06	3.78194e+06	3.95613e+07	2.24382e+07	1.69081e+07	1.11692e+07	7.96563e+06	2.29739e+07	2.70723e+07	3.43537e+07	1.71972e+07	3.98283e+07	1.18623e+08	3.85027e+07	2.97908e+07	1.91045e+07	2.74428e+07	2.80185e+07	1.90648e+07	2.29118e+07	1.92752e+07	2.04948e+07	2.50313e+07
Com_1242_pos	3-[(4-hydroxyphenyl)methyl]-octahydropyrrolo[1,2-a]pyrazine-1,4-dione	C14 H16 N2 O3	278.128	5.262	261.125	Invalid mass	No results	No results					7.04254e+07	9.64456e+07	1.08232e+08	1.21838e+08	1.56903e+08	1.1323e+08	2.25242e+06	1.631e+06	1.71409e+06	1.584e+06	1.86826e+06	1.87557e+06	1.5748e+06	2.54685e+06	2.17217e+06	2.4788e+06	2.31132e+06	2.173e+06	2.39452e+06	2.42602e+06	2.71201e+06	3.70257e+06	2.79349e+06	2.55369e+06	1.59731e+07	1.8105e+07	1.15822e+07
Com_1243_pos	(6E)-7-(2H-1,3-benzodioxol-5-yl)-1-(piperidin-1-yl)hept-6-en-1-one	C19 H25 N O3	315.181	1.335	316.188	Invalid mass	No results	No results					8.20555e+06	5.31238e+06	6.30539e+06	6.8436e+06	5.85765e+06	6.63344e+06	9.38851e+07	1.20521e+08	1.11704e+08	9.89862e+07	1.07922e+08	1.03921e+08	3.07702e+07	2.87051e+07	4.42336e+07	1.82647e+07	1.30837e+07	5.6132e+07	5.64485e+06	6.35889e+06	5.22063e+06	4.97558e+06	6.16669e+06	7.15473e+06	4.53043e+07	4.64447e+07	4.86462e+07
Com_1257_pos	QLH	C17 H28 N6 O5	418.197	4.915	419.204	Invalid mass	No results	No results					1.68834e+07	1.41833e+07	1.5471e+07	1.24738e+07	1.33568e+07	1.53986e+07	1.79482e+07	2.0372e+07	2.30488e+07	2.86173e+07	2.61744e+07	2.82006e+07	6.28726e+07	7.80611e+07	5.9053e+07	5.04722e+07	9.45461e+07	1.13246e+08	2.64226e+07	8.07948e+06	6.5392e+06	1.6303e+07	9.69399e+06	1.36712e+07	3.56326e+07	2.49206e+07	2.75708e+07
Com_1281_pos	7-phenyl-6a,7-dihydro-6H-benzo[b]chromeno[4,3-e][1,4]thiazepine	C22 H17 N O S	343.105	6.055	344.112	Full match	No results	No results					2.42616e+07	2.45283e+07	2.0432e+07	2.15879e+07	2.96253e+07	2.32415e+07	1.03301e+08	1.01735e+08	6.76421e+07	1.09443e+08	6.9391e+07	9.93551e+07	5.80472e+07	6.99258e+07	6.79426e+07	7.22362e+07	6.94586e+07	6.30056e+07	4.06687e+07	3.16745e+07	3.51627e+07	4.74202e+07	3.01295e+07	3.24636e+07	5.95196e+07	4.39624e+07	4.07887e+07
Com_1286_pos	MQH	C16 H26 N6 O5 S	414.166	5.192	415.173	Invalid mass	No results	No results					4.58582e+07	2.74494e+07	3.5751e+07	3.04227e+07	5.58807e+07	5.41134e+07	3.85819e+07	4.67485e+07	4.75946e+07	5.10525e+07	3.60578e+07	5.76839e+07	6.05267e+07	4.78814e+07	5.44165e+07	6.77179e+07	1.11574e+08	9.54005e+07	3.38289e+07	2.46999e+07	2.10427e+07	9.61245e+06	2.38512e+07	1.49216e+07	3.18528e+07	3.13976e+07	2.87366e+07
Com_1287_pos	(+/-)-JWH 073 N-(3-hydroxybutyl)-d5	C23 H16 [2]H5 N O2	348.19	7.267	349.198	Full match	No results	No results					1.15466e+07	1.79061e+07	3.02214e+07	1.94795e+07	2.09447e+07	2.64826e+07	5.36464e+06	2.17001e+07	2.33094e+07	3.03876e+07	1.25562e+07	5.30492e+07	2.97158e+07	2.23176e+07	3.58006e+07	6.35739e+07	1.08066e+07	3.32237e+06	9.48563e+07	9.77044e+07	8.76688e+07	5.8444e+07	2.15657e+07	7.54647e+07	3.47275e+07	3.1474e+07	3.58056e+07
Com_1291_pos	octadec-9-ynoic acid	C18 H32 O2	297.268	8.338	298.275	Invalid mass	No match	No results					9.08272e+07	8.32775e+07	1.28276e+08	8.8645e+07	7.78727e+07	5.44684e+07	4.68599e+07	4.35545e+07	7.02309e+07	4.43632e+07	4.46493e+07	5.11266e+07	7.00842e+07	3.56013e+07	7.08246e+07	3.92432e+07	6.65689e+07	6.0551e+07	7.96463e+07	4.0468e+07	9.34846e+07	9.03774e+07	4.98669e+07	8.53084e+07	4.40995e+07	3.97007e+07	3.69544e+07
Com_1295_pos	(2E,4E)-N-(2-methylpropyl)dodeca-2,4-dienamide	C16 H29 N O	251.226	8.614	252.233	Full match	No results	No results					6.76335e+07	6.85895e+07	4.78865e+07	4.41965e+07	4.9485e+07	1.85155e+07	1.16838e+08	1.14864e+08	1.03766e+08	9.44645e+07	8.16026e+07	9.17861e+07	8.60686e+07	5.38172e+07	6.52711e+07	5.29329e+07	9.16408e+07	7.26949e+07	5.14963e+07	7.0192e+07	7.63734e+07	1.03036e+08	4.62534e+07	3.79275e+07	7.50871e+07	7.01269e+07	5.45862e+07
Com_1299_pos	5-(2,5-dihydroxyhexyl)oxolan-2-one	C10 H18 O4	219.148	5.178	220.156	Invalid mass	No results	No results					1.15566e+08	1.05556e+08	9.2333e+07	9.96522e+07	1.40809e+08	1.22297e+08	6.46792e+07	7.98258e+07	7.3482e+07	7.1797e+07	4.92109e+07	1.04439e+08	9.18615e+07	6.68202e+07	8.38341e+07	6.51507e+07	3.02519e+07	1.28126e+07	2.66146e+07	3.02168e+07	1.58234e+07	2.54151e+07	2.28863e+07	1.68223e+07	5.76147e+07	6.9478e+07	6.1003e+07
Com_1300_pos	2-[(carboxymethyl)(methyl)amino]-5-methoxybenzoic acid	C11 H13 N O5	239.08	1.65	240.088	Full match	No results	No results					6.13879e+07	3.95776e+07	3.4079e+07	3.11284e+07	2.91039e+07	3.43541e+07	2.05107e+07	4.11648e+07	4.87145e+07	4.41651e+07	5.29695e+07	6.66679e+07	6.25538e+07	6.30964e+07	7.06241e+07	9.69972e+07	9.04187e+07	6.89304e+07	2.83554e+07	1.91785e+07	1.58238e+07	2.27499e+07	2.80802e+07	1.93025e+07	4.33697e+07	4.0566e+07	4.17117e+07
Com_1305_pos	Propionylcarnitine	C10 H19 N O4	217.133	3.224	218.14	No results	Invalid mass	No results	Lipids and lipid-like molecules	Fatty Acyls	Fatty acid esters	Acyl carnitines	6.43903e+07	4.32362e+07	3.32164e+07	4.18732e+07	5.16091e+07	4.42439e+07	5.78302e+07	2.69556e+07	2.64858e+07	4.70848e+07	4.41587e+07	3.89454e+07	7.18744e+07	7.13957e+07	6.4052e+07	4.95435e+07	9.07216e+07	6.60608e+07	9.2806e+07	6.08213e+07	5.5892e+07	6.01858e+07	1.24437e+08	8.69e+07	5.12346e+07	5.11763e+07	5.05206e+07
Com_1312_pos	1-Acetylimidazole	C5 H6 N2 O	110.049	1.378	111.056	No results	Invalid mass	No results	Organoheterocyclic compounds	Azoles	Imidazoles	Carbonylimidazoles	4.30172e+07	5.62903e+07	2.96002e+07	3.42917e+07	5.31874e+07	4.99342e+07	5.43535e+07	4.40623e+07	3.91169e+07	3.23472e+07	2.93008e+07	5.76535e+07	1.22759e+07	1.40767e+07	4.92153e+06	4.67748e+07	1.7939e+07	8.09548e+06	9.2105e+07	6.28355e+07	7.36089e+07	5.87008e+07	3.58115e+07	5.5555e+07	5.09919e+07	4.11926e+07	5.55031e+07
Com_1316_pos	RQH	C17 H29 N9 O5	439.234	5.002	440.241	Invalid mass	No results	No results					4.18143e+06	6.90016e+06	4.94559e+06	4.37185e+06	2.64395e+06	3.41513e+06	1.00879e+07	1.14609e+07	1.37629e+07	1.81491e+07	2.37563e+07	2.65273e+07	6.54376e+07	8.4342e+07	8.81507e+07	4.31936e+07	9.47999e+07	1.06935e+08	7.68947e+06	1.82242e+06	1.89943e+06	2.72201e+06	2.48343e+06	1.97243e+06	1.81876e+07	2.3337e+07	2.97365e+07
Com_1327_pos	4-(2-furyl)-6-(methylthio)-2-pyrazin-2-ylpyrimidine-5-carbonitrile	C14 H9 N5 O S	295.047	1.395	296.055	Invalid mass	No results	No results					565349	8.69889e+06	4.73989e+07	1.20263e+06	4.30807e+07	4.63015e+07	5.16611e+06	1.53055e+07	1.59569e+07	1.37228e+07	2.19569e+07	2.33611e+07	5.49207e+07	4.25521e+07	4.55884e+07	5.98641e+07	6.39204e+07	1.04894e+08	2.07472e+07	5.3839e+07	8.42946e+06	4.85782e+07	2.48884e+07	1.58084e+07	2.32312e+07	2.4782e+07	2.95785e+07
Com_1330_pos	N-(2,5-diethoxy-4-morpholinophenyl)thiophene-2-carboxamide	C19 H24 N2 O4 S	376.15	1.364	377.157	Invalid mass	No results	No results					8.8117e+07	1.00164e+08	1.05961e+08	1.35404e+08	1.07944e+08	1.08406e+08	1.04063e+07	1.40067e+07	9.99519e+06	1.04873e+07	1.61525e+07	1.66338e+07	6.78216e+06	8.32811e+06	8.82105e+06	1.30253e+07	9.58871e+06	1.15129e+07	4.95108e+06	6.6442e+06	6.06187e+06	5.63975e+06	6.73439e+06	5.10431e+06	2.93918e+07	3.06578e+07	2.64565e+07
Com_1331_pos	Methyl dihydrojasmonate	C13 H22 O3	226.158	7.41	227.165	Full match	No results	No results	Lipids and lipid-like molecules	Fatty Acyls	Lineolic acids and derivatives	Jasmonic acids	5.9958e+07	7.06733e+07	1.21901e+08	7.76751e+07	8.32422e+07	1.12921e+08	1.37463e+07	1.03512e+07	9.53691e+06	1.02649e+07	8.87179e+06	5.9941e+06	5.73698e+06	3.63654e+06	7.18534e+06	5.56443e+06	5.841e+06	5.96681e+06	4.72084e+06	6.70728e+06	6.98462e+06	5.52393e+06	5.5477e+06	5.28551e+06	3.2775e+07	3.44718e+07	3.17128e+07
Com_1358_pos	4-(3-nitrophenyl)-1,3-thiazol-2-amine	C9 H7 N3 O2 S	221.023	1.252	222.031	Invalid mass	No results	No results					718455	971004	833732	1.34705e+06	2.1675e+06	1.85616e+06	3.10512e+06	2.25236e+06	1.93037e+06	1.41279e+06	2.03664e+06	1.72084e+06	3.28669e+07	4.85678e+07	4.73122e+07	7.11595e+06	3.6802e+07	1.24686e+07	5.46894e+07	3.69064e+07	5.5877e+07	4.02815e+07	3.84434e+07	1.05567e+08	1.72568e+07	2.7867e+07	1.95951e+07
Com_1413_pos	RMK	C17 H35 N7 O4 S	415.234	4.837	416.241	Invalid mass	No results	No results					7.2796e+06	7.9502e+06	4.84089e+06	4.04922e+06	2.958e+06	3.61656e+06	8.46032e+06	1.25606e+07	1.17792e+07	1.83756e+07	2.30588e+07	1.86383e+07	5.87853e+07	6.23837e+07	9.32427e+07	2.83192e+07	7.82261e+07	7.57958e+07	4.64657e+06	1.71981e+06	1.42312e+06	3.26953e+06	1.71085e+06	2.02749e+06	1.62035e+07	1.78052e+07	1.85475e+07
Com_1426_pos	GPH	C13 H19 N5 O4	291.133	1.395	292.141	Invalid mass	No results	No results					6.35966e+07	6.48783e+07	6.03312e+07	5.83551e+07	7.39943e+07	6.16129e+07	2.46826e+07	4.00367e+07	4.98307e+07	5.00485e+07	5.99949e+07	9.02733e+07	4.61578e+07	6.72228e+07	4.15764e+07	3.82577e+07	4.74186e+07	4.79367e+07	3.71304e+07	5.26684e+07	2.06239e+07	3.84088e+07	1.43067e+07	3.67146e+07	3.51811e+07	5.80775e+07	7.28726e+07
Com_1432_pos	Glu-Gln	C10 H17 N3 O6	275.113	1.399	276.12	No results	Full match	No results	Organic acids and derivatives	Carboxylic acids and derivatives	Amino acids, peptides, and analogues	Dipeptides	2.2741e+07	2.65354e+07	2.92639e+07	2.52371e+07	2.46244e+07	2.40314e+07	1.31721e+07	1.21522e+07	1.22786e+07	1.47587e+07	1.38091e+07	3.08846e+06	4.19912e+06	3.72162e+06	4.47267e+06	6.50324e+06	4.53005e+06	3.61059e+06	5.1462e+07	9.52088e+07	5.96996e+07	4.51134e+07	1.16902e+08	3.38679e+07	2.35098e+07	2.46117e+07	3.43623e+07
Com_1467_pos	Cantharidin	C10 H12 O4	213.101	4.739	214.109	No results	Invalid mass	No results	Organoheterocyclic compounds	Furofurans	Not available	Furofurans	6.46967e+07	8.27032e+07	6.94568e+07	7.59375e+07	1.04783e+08	9.48714e+07	1.53337e+07	1.49034e+07	1.78703e+07	1.70648e+07	1.74722e+07	2.54157e+07	3.60472e+07	3.8647e+07	2.6962e+07	4.18593e+07	3.9956e+07	4.48369e+07	5.47442e+07	4.81251e+07	7.89236e+07	7.07649e+07	4.35528e+07	7.25007e+07	6.36736e+07	6.60982e+07	9.02301e+07
Com_1565_pos	N6,N6,N6-Trimethyl-L-lysine	C9 H20 N2 O2	188.154	1.232	189.161	No results	Invalid mass	No results	Organic acids and derivatives	Carboxylic acids and derivatives	Amino acids, peptides, and analogues	L-alpha-amino acids	1.70517e+07	1.18596e+07	1.98189e+07	1.60053e+07	2.29493e+07	2.00876e+07	3.8572e+07	1.63045e+07	1.7737e+07	1.6061e+07	1.16795e+07	1.2112e+07	9.73462e+06	4.62023e+06	2.6325e+06	1.52173e+07	7.20633e+06	396581	5.08003e+07	7.05158e+07	8.08021e+07	7.96094e+07	6.05631e+07	6.66813e+07	2.67067e+07	2.92523e+07	2.67687e+07
Com_1569_pos	FPH	C20 H25 N5 O4	381.181	5.455	382.188	Invalid mass	No results	No results					9.68393e+07	6.78583e+07	6.2506e+07	5.48387e+07	8.76689e+07	7.79883e+07	4.64742e+07	4.94152e+07	5.60948e+07	5.7546e+07	4.36946e+07	7.89448e+07	1.06959e+07	5.70278e+06	6.86984e+06	2.41102e+06	3.18937e+06	1.58496e+06	1.21675e+07	1.02316e+07	4.66126e+06	8.67984e+06	5.92513e+06	2.60863e+06	3.8165e+07	3.99569e+07	3.9831e+07
Com_1573_pos	(1E,4E)-1,5-bis(4-methoxyphenyl)penta-1,4-dien-3-one	C19 H18 O3	316.112	5.12	317.119	Invalid mass	No results	No results					2.26734e+07	2.98629e+07	1.90266e+07	2.14358e+07	2.83594e+07	2.71385e+07	2.87601e+07	3.55027e+07	2.71284e+07	2.95583e+07	2.01023e+07	4.49495e+07	5.67293e+07	6.64169e+07	4.81984e+07	7.31705e+07	7.33026e+07	4.68631e+07	2.75215e+07	2.50032e+07	2.81164e+07	2.99949e+07	2.80086e+07	2.52247e+07	2.33655e+07	2.50893e+07	2.28186e+07
Com_1584_pos	8-Aminooctanoic acid	C8 H17 N O2	159.127	1.397	160.134	No results	No results	Full match	Organic acids and derivatives	Carboxylic acids and derivatives	Amino acids, peptides, and analogues	Alpha amino acids and derivatives	5.57781e+07	5.77141e+07	6.97991e+07	6.56181e+07	6.69026e+07	7.69192e+07	1.91638e+07	1.71425e+07	2.09705e+07	1.6357e+07	3.35383e+07	4.20058e+07	4.3686e+07	2.57e+07	2.76562e+07	7.19598e+07	2.79923e+07	7.19138e+07	1.70869e+07	3.4315e+07	2.01214e+07	1.78604e+07	5.24853e+07	2.19872e+07	3.25724e+07	3.74375e+07	3.93208e+07
Com_1591_pos	2,4-Dimethylbenzaldehyde	C9 H10 O	134.074	6.608	135.081	No results	Full match	No results	Benzenoids	Benzene and substituted derivatives	Benzoyl derivatives	Benzoyl derivatives	6.23939e+07	7.94519e+07	7.49783e+07	7.39909e+07	9.39605e+07	6.02238e+07	6.89114e+07	6.41588e+07	6.96576e+07	7.96656e+07	5.89813e+07	5.63926e+07	7.00804e+07	4.95368e+07	4.74273e+07	4.54002e+07	6.60343e+07	6.0144e+07	5.99234e+07	5.9788e+07	7.208e+07	6.53952e+07	6.0103e+07	5.83539e+07	7.27552e+07	7.10366e+07	6.10708e+07
Com_1602_pos	Deflazacort	C25 H31 N O6	441.213	4.805	442.22	Full match	No results	No results					1.99216e+06	1.77681e+06	1.91408e+06	1.46067e+06	1.92315e+06	1.30697e+06	3.70299e+06	3.06791e+06	2.93019e+06	3.50356e+06	7.41141e+06	5.39944e+06	5.0348e+07	7.422e+07	5.19816e+07	5.53137e+07	3.84687e+07	3.8352e+07	3.83164e+06	1.30556e+06	1.69918e+06	3.98941e+06	3.0677e+06	4.80224e+06	1.44055e+07	1.52648e+07	1.23323e+07
Com_1607_pos	Sepiapterin	C9 H11 N5 O3	237.086	1.619	238.093	No results	Full match	Full match	Organoheterocyclic compounds	Pteridines and derivatives	Pterins and derivatives	Pterins and derivatives	5.78089e+07	5.6474e+07	6.86855e+07	7.28534e+07	5.68935e+07	6.38074e+07	6.39378e+07	4.32157e+07	4.89037e+07	4.82425e+07	4.22902e+07	5.07823e+07	7.78538e+07	5.95593e+07	6.7379e+07	5.95813e+07	6.84298e+07	4.08402e+07	2.71851e+07	2.78266e+07	2.40121e+07	2.80702e+07	3.26878e+07	2.52823e+07	4.7349e+07	4.98477e+07	4.55437e+07
Com_1640_pos	(1E,4Z,6E)-5-hydroxy-1,7-bis(4-hydroxyphenyl)hepta-1,4,6-trien-3-one	C19 H16 O4	308.102	5.089	309.11	Invalid mass	No results	No results					1.58692e+07	1.67912e+07	1.39389e+07	1.33471e+07	1.45165e+07	1.12164e+07	6.53208e+07	5.67525e+07	8.06222e+07	4.6378e+07	4.013e+07	5.64277e+07	3.32132e+07	3.42014e+07	4.23377e+07	3.11605e+07	4.40553e+07	2.28261e+07	1.34588e+07	1.88911e+07	1.57584e+07	1.36232e+07	1.2487e+07	1.24871e+07	4.53438e+07	4.99066e+07	4.46313e+07
Com_1677_pos	2-methyl-2,3,4,5-tetrahydro-1,5-benzoxazepin-4-one	C10 H11 N O2	177.08	5.174	178.087	Invalid mass	Invalid mass	No results					7.65868e+07	8.32203e+07	6.4382e+07	4.74158e+07	8.2447e+07	8.93096e+07	1.92491e+07	1.6488e+07	1.27121e+07	1.16337e+07	1.40626e+07	1.19211e+07	1.0699e+07	1.32878e+07	1.42232e+07	1.31584e+07	1.30292e+07	1.2384e+07	1.78822e+07	2.17306e+07	2.58846e+07	2.22166e+07	2.75544e+07	2.97049e+07	4.00311e+07	4.00866e+07	3.87903e+07
Com_1701_pos	Ethyl sorbate	C8 H12 O2	140.084	5.666	141.092	No results	Full match	No results	Lipids and lipid-like molecules	Fatty Acyls	Fatty acid esters	Fatty acid esters	6.83167e+07	7.44413e+07	8.54765e+07	7.32048e+07	9.53599e+07	8.34262e+07	7.49608e+06	8.18471e+06	4.90366e+06	3.25456e+06	3.84333e+06	6.28578e+06	1.09644e+07	1.15169e+07	1.20441e+07	1.07731e+07	4.12804e+06	3.25575e+06	1.72745e+07	1.51091e+07	1.53571e+07	1.44634e+07	1.16833e+07	1.35192e+07	2.12563e+07	1.89646e+07	2.61561e+07
Com_1702_pos	N1-(2,3-dihydro-1,4-benzodioxin-2-ylmethyl)-2,2-dimethylpropanamide	C14 H19 N O3	249.138	5.662	250.145	Invalid mass	No results	No results					3.8969e+07	6.37179e+07	6.74876e+07	6.30131e+07	6.26063e+07	6.93537e+07	1.55259e+07	2.32835e+07	1.5427e+07	1.25594e+07	8.38409e+06	2.49684e+07	4.03138e+07	1.25967e+07	7.15501e+07	4.46257e+07	4.97685e+06	908956	1.88691e+07	1.23219e+07	6.2307e+06	6.46935e+06	3.93601e+06	5.56769e+06	2.46897e+07	2.47431e+07	2.66345e+07
Com_1734_pos	Skatole	C9 H9 N	114.048	5.244	115.055	No results	Invalid mass	No results	Organoheterocyclic compounds	Indoles and derivatives	Indoles	3-methylindoles	7.51102e+06	8.72813e+06	8.61444e+06	9.75683e+06	1.43744e+07	1.10688e+07	5.28318e+07	3.01078e+07	3.21349e+07	1.33157e+07	1.77572e+07	1.77134e+07	6.41476e+06	5.26966e+06	2.79904e+06	1.25961e+07	1.09313e+07	2.00608e+06	3.71812e+07	5.38884e+07	7.26334e+07	6.03781e+07	6.19579e+07	6.55889e+07	2.60106e+07	2.57857e+07	2.73077e+07
Com_1771_pos	4-Guanidinobutyric acid	C5 H11 N3 O2	145.086	1.401	146.093	No results	Full match	Full match	Organic acids and derivatives	Carboxylic acids and derivatives	Amino acids, peptides, and analogues	Gamma amino acids and derivatives	2.35281e+07	3.03126e+07	2.67727e+07	2.70433e+07	3.00448e+07	2.8153e+07	1.75453e+07	4.14427e+06	2.45307e+06	1.14797e+07	2.95753e+06	1.03916e+06	4.88122e+07	3.04516e+07	2.27101e+07	1.22976e+07	2.67192e+07	7.00046e+07	3.92718e+07	1.35716e+07	1.38503e+07	1.37313e+07	1.1637e+06	4.68213e+07	1.20393e+07	1.26709e+07	1.87335e+07
Com_1774_pos	12(S)-HETE	C20 H32 O3	320.234	8.542	321.241	No results	No results	Full match	Lipids and lipid-like molecules	Fatty Acyls	Eicosanoids	Hydroxyeicosatetraenoic acids	7.22558e+07	7.56345e+07	7.08779e+07	9.02253e+07	6.99398e+07	5.55621e+07	9.87746e+06	1.76441e+07	2.53583e+07	1.59529e+07	1.83129e+07	2.23694e+07	1.49775e+07	2.3572e+07	1.9259e+07	2.24578e+07	8.70542e+06	3.55772e+06	3.35356e+07	2.59406e+07	2.40583e+07	2.15244e+07	1.41193e+07	1.58806e+07	4.40445e+07	4.30102e+07	3.74483e+07
Com_1801_pos	1-Methylguanosine	C11 H15 N5 O5	297.108	1.402	298.116	No results	No results	Full match	Nucleosides, nucleotides, and analogues	Purine nucleosides	Not available	Purine nucleosides	2.78784e+07	2.662e+07	2.25847e+07	2.62662e+07	3.1084e+07	2.93632e+07	3.90269e+07	3.62216e+07	3.72206e+07	3.50773e+07	3.61719e+07	1.12096e+07	2.458e+07	4.21568e+07	3.10352e+07	2.07298e+07	3.08595e+07	6.858e+07	3.48266e+07	3.4079e+07	1.58198e+07	2.2589e+07	5.03352e+07	2.77208e+07	2.44766e+07	2.99615e+07	3.11185e+07
Com_1843_pos	Mesalamine	C7 H7 N O3	153.043	4.79	154.051	No results	Invalid mass	No results	Benzenoids	Benzene and substituted derivatives	Benzoic acids and derivatives	Aminobenzoic acids	1.80458e+07	1.46158e+07	1.38723e+07	1.2543e+07	1.23739e+07	1.30112e+07	4.41098e+07	4.47745e+07	4.94702e+07	5.19557e+07	5.97978e+07	5.04069e+07	6.08316e+07	5.57667e+07	6.48218e+07	3.41408e+07	6.00392e+07	5.2193e+07	1.79475e+07	1.59682e+07	1.40932e+07	1.59659e+07	1.8279e+07	1.46187e+07	3.00318e+07	3.36253e+07	3.25663e+07
Com_1845_pos	N-Acetylornithine	C7 H14 N2 O3	174.101	1.398	175.109	No results	Full match	Full match	Organic acids and derivatives	Carboxylic acids and derivatives	Amino acids, peptides, and analogues	N-acyl-alpha amino acids	6.54585e+07	6.6425e+07	6.30957e+07	7.4779e+07	8.27695e+07	7.94868e+07	5.1131e+07	4.82462e+07	4.6707e+07	4.46223e+07	5.95259e+07	5.85707e+07	3.32776e+07	3.48896e+07	3.50427e+07	3.50382e+07	4.11096e+07	3.97936e+07	2.36837e+07	2.12914e+07	2.09561e+07	2.00525e+07	2.48425e+07	2.08888e+07	3.67493e+07	3.91983e+07	3.69045e+07
Com_1876_pos	pentane-1,2,3,4,5-pentol	C5 H12 O5	152.07	5.783	153.077	Invalid mass	Invalid mass	No results					4.89259e+07	5.67144e+07	7.59035e+07	7.71934e+07	6.35032e+07	5.89735e+07	2.44959e+07	2.02453e+07	1.42697e+07	1.91045e+07	1.05009e+07	1.08689e+07	7.10754e+06	5.01067e+06	5.4881e+06	5.38741e+06	5.47117e+06	5.04825e+06	4.20243e+06	2.33146e+07	3.84433e+07	2.69187e+07	3.60035e+07	2.55394e+07	2.78266e+07	2.65143e+07	2.59384e+07
Com_1921_pos	Dibenzoyl Thiamine	C26 H26 N4 O4 S	490.165	10.345	491.173	No results	No results	Full match	Benzenoids	Benzene and substituted derivatives	Benzoic acids and derivatives	Benzoic acid esters	3.5869e+06	8.53686e+06	3.37141e+06	5.49671e+07	3.06472e+07	2.0027e+07	1.64327e+07	1.32715e+07	7.8618e+06	5.89571e+06	8.7838e+06	9.47964e+06	1.65421e+07	1.72608e+07	1.59264e+07	1.20989e+07	2.08536e+07	1.1063e+07	4.64858e+07	4.24354e+07	6.44644e+07	4.95662e+07	9.11931e+07	5.20396e+07	2.23571e+07	4.09837e+07	3.68331e+07
Com_1923_pos	Hordenine	C10 H15 N O	165.114	4.788	331.235	No results	Invalid mass	No results	Benzenoids	Benzene and substituted derivatives	Phenethylamines	Phenethylamines	3.09932e+06	7.32286e+07	5.91e+07	5.48047e+07	5.93337e+07	6.68166e+07	2.97889e+07	4.42307e+07	5.11636e+07	5.23864e+07	4.0776e+07	5.11221e+07	1.54363e+07	8.11187e+06	1.38682e+07	2.65859e+07	2.45939e+07	1.22412e+07	1.87014e+07	2.35831e+07	1.49698e+07	1.85815e+07	1.55387e+07	1.13403e+07	4.45939e+07	4.38573e+07	4.18753e+07
Com_1932_pos	O1-[4-(tert-butyl)benzoyl]-2-(tert-butylsulfonyl)ethanehydroximamide	C17 H26 N2 O4 S	376.14	5.387	377.147	Invalid mass	Invalid mass	No results					4.58805e+07	4.00675e+07	3.51343e+07	3.44971e+07	3.39034e+07	3.7533e+07	4.15752e+07	3.21897e+07	2.9016e+07	2.50358e+07	3.5978e+07	2.77019e+07	4.07579e+07	3.40802e+07	3.48613e+07	5.62377e+07	3.62514e+07	5.08397e+07	9.8886e+06	2.1232e+07	3.24198e+07	2.44295e+07	2.23337e+07	2.74962e+07	3.04379e+07	3.27092e+07	3.14675e+07
Com_1946_pos	Norbutorphanol	C16 H21 N O2	259.155	5.134	260.162	No results	Invalid mass	No results	Benzenoids	Phenanthrenes and derivatives	Not available	Phenanthrenes and derivatives	1.54821e+07	2.51607e+07	2.49433e+07	2.78422e+07	3.27921e+07	2.47602e+07	1.28325e+07	4.35737e+07	5.0648e+07	6.16557e+07	3.9784e+07	4.67357e+07	1.08175e+07	1.1584e+07	1.16038e+07	1.08971e+07	1.6493e+07	1.52963e+07	1.01005e+07	2.96217e+07	1.73261e+07	7.33723e+06	1.27779e+07	1.36731e+07	2.61181e+07	2.79317e+07	2.53896e+07
Com_1949_pos	Methyl Palmitate	C17 H34 O2	287.284	6.834	288.291	Invalid mass	Invalid mass	No results	Lipids and lipid-like molecules	Fatty Acyls	Fatty acid esters	Fatty acid methyl esters	4.31282e+07	5.8467e+07	4.75231e+07	4.99154e+07	7.21286e+07	5.00401e+07	5.16893e+07	3.23449e+07	3.64067e+07	3.15235e+07	3.6122e+07	4.15982e+07	2.4593e+07	1.58934e+07	2.08513e+07	1.75912e+07	2.5823e+07	1.9458e+07	2.71063e+07	1.8252e+07	1.84397e+07	2.84881e+07	1.41374e+07	1.95768e+07	6.19054e+07	6.14286e+07	5.22519e+07
Com_1956_pos	NMH	C15 H24 N6 O5 S	400.15	4.85	401.158	Invalid mass	No results	No results					2.6394e+07	5.78736e+07	6.26431e+07	4.54546e+07	3.55647e+07	6.36887e+07	4.47106e+07	3.52992e+07	5.06237e+07	3.36941e+07	5.47153e+07	5.91753e+07	4.7873e+07	4.72e+07	4.29645e+07	5.10545e+07	4.04204e+07	3.7992e+07	3.67851e+07	3.32955e+07	3.58218e+07	3.34068e+07	2.63901e+07	4.05222e+07	4.86565e+07	4.82508e+07	4.29531e+07
Com_1971_pos	2,5-bis(4-hydroxy-3-methoxyphenyl)-3,4-dimethyloxolan-3-ol	C20 H24 O6	360.155	1.454	361.162	Invalid mass	No results	No results					6.01207e+07	6.41302e+07	5.71984e+07	7.92759e+07	4.46935e+07	5.42963e+07	6.33935e+06	7.84109e+06	7.90013e+06	7.16541e+06	1.32884e+07	1.0217e+07	7.85663e+06	1.31724e+07	8.76922e+06	1.78748e+07	1.08157e+07	1.58748e+07	1.25478e+07	1.45327e+07	1.24734e+07	1.07312e+07	1.25083e+07	1.02825e+07	1.87314e+07	1.61435e+07	2.67644e+07
Com_2000_pos	3,4,5-trihydroxy-6-methyloxan-2-yl 2-(methylamino)benzoate	C14 H19 N O6	297.123	5.728	298.13	Full match	No results	No results					1.97616e+06	1.05012e+06	1.35511e+06	882933	367798	1.31627e+06	4.37225e+07	4.47126e+07	4.98084e+07	5.9596e+07	4.43352e+07	4.11002e+07	3.59679e+06	3.82374e+06	5.37613e+06	6.68076e+06	5.32595e+06	4.50702e+06	7.35117e+06	8.12488e+06	4.10663e+06	6.20893e+06	8.09503e+06	4.11317e+06	1.45043e+07	1.65501e+07	1.84985e+07
Com_2095_pos	Methyl caffeate	C10 H10 O4	194.059	5.038	195.066	No results	Invalid mass	No results	Phenylpropanoids and polyketides	Cinnamic acids and derivatives	Hydroxycinnamic acids and derivatives	Coumaric acids and derivatives	1.31896e+07	2.71109e+07	1.0479e+07	1.29096e+07	1.45361e+07	1.24031e+07	5.34616e+07	5.40978e+07	3.64757e+07	1.95138e+07	2.22071e+07	2.11207e+07	3.31808e+07	3.40565e+07	5.4917e+07	3.17532e+07	4.4816e+07	4.51619e+07	2.46469e+07	1.92844e+07	2.46828e+07	2.53258e+07	3.38543e+07	2.00659e+07	4.3003e+07	2.30749e+07	3.64964e+07
Com_2146_pos	4-oxododecanedioic acid	C12 H20 O5	226.119	6.001	227.127	Invalid mass	No results	No results					4.47181e+07	2.94184e+07	4.02652e+07	2.80368e+07	4.04029e+07	4.04951e+07	1.30163e+07	2.60037e+06	3.07713e+07	3.54792e+07	1.79371e+07	5.23128e+07	4.87733e+06	1.25419e+06	1.49968e+07	1.42928e+07	579442	1.12014e+06	1.7194e+06	1.26061e+07	7.2983e+06	4.69344e+06	7.92296e+06	5.88707e+06	1.96601e+07	2.07088e+07	1.34495e+07
Com_2169_pos	Linoleoyl Ethanolamide	C20 H37 N O2	323.284	8.416	324.291	Full match	Invalid mass	No results	Organic nitrogen compounds	Organonitrogen compounds	Amines	N-acylethanolamines	4.15086e+06	3.58774e+06	1.18439e+07	6.85661e+06	7.44687e+06	8.60047e+06	1.64033e+07	3.64564e+07	4.30792e+07	3.30312e+07	2.52559e+07	5.14441e+07	2.55876e+07	2.38587e+07	2.73573e+07	2.9758e+07	1.7806e+07	1.18379e+07	2.59597e+07	2.32152e+07	1.82042e+07	1.39896e+07	8.24506e+06	1.54144e+07	6.41275e+06	5.80042e+06	4.9391e+06
Com_2182_pos	2'-O-Methyladenosine	C11 H15 N5 O4	281.114	4.795	282.121	No results	Invalid mass	No results	Nucleosides, nucleotides, and analogues	Purine nucleosides	Not available	Purine nucleosides	1.70038e+07	1.57795e+07	1.70714e+07	1.85088e+07	1.96667e+07	1.8557e+07	2.76985e+07	1.80844e+07	1.83418e+07	1.88372e+07	1.91898e+07	1.40417e+07	3.38371e+07	3.89372e+07	4.76248e+07	3.49845e+07	5.40249e+07	4.90412e+07	3.37601e+07	1.43519e+07	1.87676e+07	2.49139e+07	1.55355e+07	2.1665e+07	2.50067e+07	2.47803e+07	2.23599e+07
Com_2184_pos	delta8-THC-d9	C21 H21 [2]H9 O2	323.284	9.218	324.291	Invalid mass	No results	No results					1.12684e+06	1.22701e+06	1.09356e+06	768147	823822	960675	5.94115e+07	2.51467e+07	2.05618e+07	2.48889e+07	2.71424e+07	2.69856e+07	3.88441e+07	1.43407e+07	4.04587e+07	1.06659e+07	2.52392e+07	1.39869e+07	1.18531e+07	4.24678e+06	4.52143e+06	1.00392e+07	9.00236e+06	3.62069e+06	1.5737e+07	1.13434e+07	1.07112e+07
Com_2200_pos	1-Palmitoylglycerol	C19 H38 O4	330.278	9.815	331.285	No results	Full match	Full match	Lipids and lipid-like molecules	Glycerolipids	Monoradylglycerols	1-monoacylglycerols	1.03816e+07	1.10848e+07	2.2492e+07	8.17297e+06	5.8155e+06	7.43577e+06	5.88845e+07	2.87495e+07	1.79841e+07	2.88771e+07	1.62425e+07	1.31829e+07	1.04531e+07	5.65806e+06	6.61429e+06	2.00598e+07	1.01346e+07	9.78668e+06	3.28871e+06	2.42853e+06	3.6274e+06	2.37932e+06	5.49752e+06	2.13754e+06	2.37239e+07	2.18587e+07	1.49012e+07
Com_2249_pos	1,7-bis(4-hydroxyphenyl)-5-methoxyheptan-3-one	C20 H24 O4	350.156	8.047	351.163	Invalid mass	No results	No results					5.33548e+07	4.86427e+07	2.45386e+07	4.90009e+07	3.12976e+07	3.12821e+07	3.77091e+07	4.71659e+07	5.06274e+07	4.39348e+07	3.64816e+07	3.95532e+07	3.43754e+07	3.20454e+07	2.94731e+07	2.45099e+07	1.56066e+07	6.78455e+06	2.22468e+07	2.65594e+07	4.19032e+07	2.96122e+07	3.67082e+07	3.78505e+07	5.13289e+07	4.91537e+07	3.87448e+07
Com_2263_pos	N-Octyl-2-pyrrolidone	C12 H23 N O	180.152	9.36	181.159	Invalid mass	Invalid mass	No results					3.19159e+07	3.51302e+07	2.52059e+07	1.97306e+07	1.74131e+07	8.37705e+06	4.7342e+07	4.58577e+07	5.37253e+07	4.03407e+07	3.3231e+07	4.19914e+07	2.94948e+07	1.44622e+07	2.23182e+07	1.4906e+07	2.77634e+07	2.29633e+07	1.87387e+07	2.66011e+07	2.93531e+07	3.62865e+07	2.13624e+07	1.85728e+07	3.09203e+07	3.05129e+07	2.49955e+07
Com_2271_pos	N-allyl-2-(2-methyl-1-benzofuran-3-yl)acetamide	C14 H15 N O2	229.107	4.039	230.115	Invalid mass	No results	No results					2.88131e+07	5.84686e+07	4.38428e+07	3.04932e+07	3.53447e+07	3.77415e+07	142877	123946	145448	135372	137804	137641	135783	157100	167107	160304	175698	179258	128828	120207	118066	107243	139384	119073	6.76232e+06	8.41608e+06	6.51114e+06
Com_2333_pos	YMK	C20 H32 N4 O5 S	462.187	4.991	463.194	Invalid mass	No results	No results					5.58102e+06	3.9774e+06	2.44773e+06	1.95002e+06	2.17291e+06	1.94566e+06	1.93206e+07	1.54674e+07	1.27356e+07	1.52021e+07	1.73139e+07	1.12051e+07	1.42019e+07	5.43044e+06	1.65564e+07	9.77269e+06	4.95201e+07	3.43838e+07	6.11331e+06	2.93714e+06	3.44324e+06	3.97933e+06	3.05554e+06	3.66072e+06	1.01262e+07	1.23608e+07	1.16763e+07
Com_2357_pos	1,7-bis(4-hydroxyphenyl)heptan-3-one	C19 H22 O3	298.155	5.351	299.162	Invalid mass	No results	No results					2.76529e+06	2.93927e+06	2.29072e+06	3.06454e+06	3.62097e+06	3.66069e+06	3.89074e+07	3.02854e+07	3.73517e+07	4.13917e+07	4.36945e+07	4.63089e+07	2.54146e+07	2.5984e+07	2.7616e+07	2.18612e+07	2.32682e+07	2.75375e+07	1.29414e+07	7.28006e+06	5.51044e+06	6.59857e+06	5.43216e+06	6.42418e+06	1.76318e+07	1.81865e+07	2.13081e+07
Com_2364_pos	YLK	C21 H34 N4 O5	444.23	9.625	445.237	Invalid mass	No results	No results					199941	196111	168892	118339	99238.6	66018.6	3.34667e+07	5.05343e+07	3.40147e+07	2.94142e+07	4.35178e+07	4.5366e+07	1.50271e+07	4.91141e+06	1.80545e+07	1.15126e+07	1.50491e+07	4.97044e+06	606087	701552	774483	1.99643e+06	183077	195183	182196	181413	182384
Com_2391_pos	Creatine	C4 H9 N3 O2	131.07	1.378	132.077	No results	No results	Full match	Organic acids and derivatives	Carboxylic acids and derivatives	Amino acids, peptides, and analogues	Alpha amino acids and derivatives	5.97029e+07	5.17345e+07	3.41997e+07	5.62746e+07	5.11399e+07	3.48399e+07	2.06698e+06	1.56949e+06	1.98486e+06	5.62966e+06	2.10907e+06	2.2903e+06	1.94074e+06	1.84984e+06	1.86701e+06	2.39015e+06	2.30001e+06	2.30562e+06	2.76389e+06	1.75456e+06	2.29897e+06	1.96777e+06	2.16448e+06	1.77709e+06	1.00603e+07	8.58517e+06	1.11034e+07
Com_2399_pos	3-(3-Methoxyphenyl)propionic acid	C10 H12 O3	180.078	5.124	383.146	No results	No results	Full match					4.45144e+06	4.072e+06	3.60201e+06	3.78984e+06	4.4629e+06	4.316e+06	2.78354e+07	2.1356e+07	1.75995e+07	1.91825e+07	1.94369e+07	4.51361e+07	1.30314e+07	8.83729e+06	1.28454e+07	1.31611e+07	2.08451e+07	2.1032e+07	7.44467e+06	1.38545e+07	4.15198e+06	9.99333e+06	9.09934e+06	1.04544e+07	1.01549e+07	1.02008e+07	1.09227e+07
Com_2408_pos	Propionyl-L-carnitine	C10 H19 N O4	217.132	1.404	218.14	No results	No results	Full match	Lipids and lipid-like molecules	Fatty Acyls	Fatty acid esters	Acyl carnitines	1.53398e+07	1.6419e+07	1.15704e+07	1.60223e+07	1.52532e+07	1.73039e+07	6.7014e+06	6.3273e+06	9.92533e+06	1.20728e+07	9.68414e+06	1.09711e+07	1.15621e+07	1.62522e+07	1.21431e+07	1.52952e+07	4.73291e+07	2.5416e+07	1.16565e+07	8.5896e+06	9.64616e+06	9.86504e+06	9.04361e+06	1.35553e+07	1.31052e+07	1.35912e+07	1.11558e+07
Com_2463_pos	N-(4-butyl-2-methylphenyl)-N'-[4-(4-methylpiperazino)phenyl]urea	C23 H32 N4 O	380.255	7.459	381.262	Invalid mass	No results	No results					1.95137e+07	1.83393e+07	4.78121e+07	2.94267e+07	1.49858e+07	5.42748e+07	453901	428439	268190	262950	369482	255803	330849	322940	354444	633080	337617	403205	345432	477043	512711	586387	720973	568493	5.04734e+06	3.97107e+06	4.86971e+06
Com_2544_pos	5-methyl-3-(2-morpholino-2-oxoethyl)-1,3-benzoxazol-2(3H)-one	C14 H16 N2 O4	276.113	5.104	277.12	Invalid mass	No results	No results					4.72936e+07	5.01835e+07	4.55501e+07	5.20751e+07	5.43409e+07	4.44078e+07	2.45402e+06	1.98963e+06	7.79915e+06	7.16933e+06	6.18301e+06	6.14188e+06	4.04027e+06	7.3326e+06	3.1302e+06	6.29447e+06	3.76724e+06	2.86203e+06	9.08241e+06	6.29308e+06	5.47314e+06	3.46249e+06	5.59456e+06	5.63977e+06	1.76952e+07	2.02316e+07	1.67258e+07
Com_2548_pos	WLH	C23 H30 N6 O4	227.117	6.018	228.124	Invalid mass	No results	No results					8.96294e+06	1.09338e+07	4.46199e+06	7.84452e+06	1.03979e+07	1.00616e+07	2.84153e+07	2.88114e+07	2.38145e+07	3.10795e+07	1.17697e+07	3.27753e+07	1.98112e+07	2.49465e+07	2.62421e+07	2.21897e+07	4.3925e+07	2.84087e+07	1.26421e+07	9.64699e+06	9.52356e+06	1.14704e+07	7.96591e+06	7.86031e+06	1.50822e+07	1.37714e+07	1.63427e+07
Com_2549_pos	2,6-di[2-chloro-4-(dimethylamino)benzylidene]cyclohexan-1-one	C24 H26 Cl2 N2 O	428.146	1.397	429.154	Invalid mass	No results	No results					3.65985e+06	1.631e+06	1.09571e+06	1.17274e+06	1.55302e+06	2.67101e+06	2.14923e+07	2.96204e+07	3.76424e+07	2.05298e+07	2.6792e+07	4.16131e+07	8.75714e+06	6.65406e+06	9.48447e+06	1.07111e+07	5.17707e+06	7.6046e+06	1.55312e+06	1.56393e+06	1.0713e+06	1.02445e+06	1.18796e+06	1.84313e+06	6.41455e+06	6.20957e+06	7.15025e+06
Com_2600_pos	3-(1-benzylpiperidin-4-yl)-3H-[1,2,3]triazolo[4,5-b]pyridine	C17 H19 N5	293.164	5.776	294.171	Full match	No results	No results					4.01796e+07	4.32391e+07	3.45348e+07	3.60684e+07	4.00338e+07	5.04943e+07	7.55239e+06	8.15681e+06	7.9769e+06	7.07555e+06	3.99679e+06	2.4149e+06	1.55041e+06	4.07219e+06	2.98527e+06	2.06445e+06	2.87708e+06	1.03957e+06	4.69544e+06	1.03578e+07	2.3179e+06	2.89588e+06	1.8568e+06	2.18442e+06	1.62213e+07	1.77584e+07	1.47285e+07
Com_2613_pos	INK	C16 H31 N5 O5	188.117	4.242	189.124	Invalid mass	No match	No match					1.77021e+07	1.64728e+07	1.8808e+07	2.1237e+07	2.00567e+07	2.03347e+07	1.32313e+07	2.17226e+07	2.9521e+07	4.14606e+07	2.69778e+07	2.46445e+07	3.52537e+06	3.95181e+06	4.15903e+06	3.33094e+06	4.82506e+06	6.03398e+06	5.65019e+06	2.03301e+07	1.78468e+07	5.47503e+06	6.05052e+06	1.19683e+07	1.54764e+07	1.63835e+07	1.39944e+07
Com_2675_pos	Ala-Leu	C9 H18 N2 O3	202.133	4.041	203.14	No results	Invalid mass	No results	Organic acids and derivatives	Carboxylic acids and derivatives	Amino acids, peptides, and analogues	Dipeptides	2.68267e+07	2.73956e+07	2.64542e+07	2.68383e+07	3.12186e+07	3.94657e+07	7.75717e+06	2.96708e+07	2.30421e+07	3.1683e+07	2.06559e+07	3.89727e+07	6.07692e+06	9.28063e+06	8.33673e+06	5.60912e+06	9.45459e+06	1.01056e+07	6.73145e+06	1.66621e+07	1.37553e+07	5.55565e+06	1.13133e+07	1.0531e+07	1.60364e+07	1.82154e+07	1.76391e+07
Com_2684_pos	Serotonin	C10 H12 N2 O	176.094	5.276	375.178	No results	No results	Full match	Organoheterocyclic compounds	Indoles and derivatives	Tryptamines and derivatives	Serotonins	1.7022e+07	9.7954e+06	9.57958e+06	2.58148e+07	1.09268e+07	1.74785e+07	1.47256e+07	3.6345e+07	3.61764e+07	3.37759e+07	3.83403e+07	3.77283e+07	7.99735e+06	7.08694e+06	2.00088e+07	6.4156e+06	1.26452e+07	2.20791e+07	8.19996e+06	1.81022e+07	1.02878e+07	4.96835e+06	7.66961e+06	9.47598e+06	2.31091e+07	1.97314e+07	2.40409e+07
Com_2687_pos	L-(-)-Methionine	C5 H11 N O2 S	149.048	1.406	150.056	No results	Invalid mass	No results	Organic acids and derivatives	Carboxylic acids and derivatives	Amino acids, peptides, and analogues	Methionine and derivatives	8.94705e+06	9.11055e+06	1.05979e+07	1.07567e+07	1.18381e+07	1.04941e+07	1.9922e+07	2.47261e+07	2.30827e+07	2.42672e+07	2.91223e+07	3.86702e+07	1.84945e+07	6.71143e+06	2.34226e+07	1.34302e+07	2.38359e+07	2.49121e+07	1.06596e+07	1.22787e+07	9.08337e+06	9.34044e+06	2.61419e+06	9.72202e+06	1.63797e+07	1.7103e+07	1.82692e+07
Com_2689_pos	PC (14:0e/2:0)	C24 H50 N O7 P	495.335	9.152	496.342	No results	Full match	Full match	Lipids and lipid-like molecules	Glycerophospholipids	Glycerophosphocholines	Phosphocholines	3.05177e+07	2.78959e+07	1.90724e+07	1.19524e+07	1.22796e+07	9.21603e+06	2.28722e+07	1.53734e+07	1.92442e+07	1.89455e+07	3.8285e+07	2.55316e+07	1.35129e+07	5.81832e+06	8.42963e+06	1.00418e+07	8.92362e+06	6.68514e+06	9.48088e+06	8.43177e+06	1.75746e+07	2.26217e+07	2.70643e+06	4.08354e+06	1.57493e+07	1.77149e+07	1.53811e+07
Com_2712_pos	3-hydroxy-3,4-bis[(4-hydroxy-3-methoxyphenyl)methyl]oxolan-2-one	C20 H22 O7	409.175	5.083	410.182	Invalid mass	No results	No results					1.86267e+07	1.34997e+07	1.44199e+07	1.26032e+07	1.56215e+07	1.26128e+07	9.23591e+06	1.96995e+07	1.90603e+07	2.16165e+07	2.39842e+07	2.44316e+07	1.96994e+07	3.7108e+07	3.24207e+07	2.36394e+07	3.05193e+07	3.9536e+07	8.28517e+06	2.93571e+06	3.71178e+06	5.2298e+06	3.67184e+06	3.62977e+06	1.68899e+07	1.75455e+07	1.59674e+07
Com_2719_pos	4-{3-[(3,4-dihydroxyphenyl)methyl]-2-methylbutyl}benzene-1,2-diol	C18 H22 O4	324.134	1.398	325.141	Invalid mass	No results	No results					1.23252e+07	1.01817e+07	9.87419e+06	1.21811e+07	1.4757e+07	1.4343e+07	2.6171e+07	2.17262e+07	2.50583e+07	2.24107e+07	2.66726e+07	3.79906e+07	1.66871e+07	1.78406e+07	1.68417e+07	2.6836e+07	1.73439e+07	1.82165e+07	6.16892e+06	2.2355e+06	2.64218e+06	2.92799e+06	1.23085e+06	2.97334e+06	1.57995e+07	1.63803e+07	1.69125e+07
Com_2736_pos	cGMP	C10 H12 N5 O7 P	345.048	1.451	346.055	No results	No results	Full match	Nucleosides, nucleotides, and analogues	Purine nucleotides	Cyclic purine nucleotides	3',5'-cyclic purine nucleotides	1.27418e+06	1.72461e+06	1.44497e+06	2.88458e+06	3.21863e+06	2.91881e+06	2.06865e+07	3.24953e+07	3.41311e+07	3.07629e+07	3.12258e+07	3.76921e+07	1.88448e+07	1.72082e+07	1.79352e+07	2.42533e+07	1.71409e+07	2.14826e+07	5.38277e+06	5.44322e+06	2.4398e+06	4.58015e+06	1.21871e+06	3.34421e+06	1.10989e+07	1.56696e+07	1.31619e+07
Com_2740_pos	DPH	C15 H21 N5 O6	367.149	1.39	368.157	Full match	No results	No results					2.2784e+06	628928	1.98268e+06	2.69969e+06	1.63098e+07	2.10558e+06	2.3887e+07	2.37734e+07	2.52334e+07	2.1422e+07	3.73238e+07	2.16232e+07	6.9534e+06	1.28884e+07	9.97162e+06	4.25812e+06	1.31504e+07	1.34597e+07	1.28613e+06	1.28235e+06	1.21988e+06	1.16653e+06	1.46021e+06	1.29881e+06	8.45179e+06	8.94242e+06	9.44515e+06
Com_2753_pos	2-[3-(4-pyridyl)-1H-1,2,4-triazol-5-yl]pyridine	C12 H9 N5	223.086	5.598	224.093	Full match	No results	No results					8.81735e+06	8.77522e+06	4.98463e+06	5.87682e+06	6.2244e+06	5.90521e+06	3.41746e+07	2.39305e+07	1.51373e+07	7.12796e+06	1.42369e+07	1.77296e+07	3.6541e+07	3.32507e+07	3.44994e+07	3.46301e+07	3.74862e+07	2.82288e+07	2.57172e+07	2.59978e+07	2.10655e+07	3.05613e+07	2.01512e+07	1.89259e+07	2.06071e+07	1.93781e+07	2.07592e+07
Com_2784_pos	3-(3-pyridinyl)propanoic acid	C8 H9 N O2	151.064	1.447	152.072	Invalid mass	Invalid mass	No results					3.02296e+07	1.82447e+07	1.97469e+07	2.16048e+07	2.11164e+07	2.0831e+07	1.95529e+07	2.4517e+07	3.02137e+07	3.11106e+07	2.03878e+07	3.55511e+07	1.15631e+07	1.0929e+07	1.10246e+07	1.33806e+07	1.22634e+07	9.67898e+06	1.69525e+07	3.92213e+07	3.38709e+07	2.76515e+07	1.1797e+07	2.68312e+07	2.16798e+07	3.38208e+07	2.03771e+07
Com_2800_pos	Folic acid	C19 H19 N7 O6	441.139	1.774	442.147	No results	No results	Full match	Organic acids and derivatives	Carboxylic acids and derivatives	Amino acids, peptides, and analogues	Glutamic acid and derivatives	2.27622e+07	2.67061e+07	1.73438e+07	2.27857e+07	1.9818e+07	2.50089e+07	2.2208e+07	3.25556e+07	3.9009e+07	3.23182e+07	3.58408e+07	3.64564e+07	2.214e+07	2.24961e+07	2.77497e+07	2.99716e+07	2.67386e+07	2.95988e+07	2.65752e+07	3.49401e+07	3.57097e+07	1.91613e+07	3.16811e+07	2.46322e+07	2.47186e+07	2.47056e+07	2.60177e+07
Com_2812_pos	HNH	C16 H22 N8 O5	406.172	6.061	407.18	Full match	No results	No results					1.77873e+07	1.51317e+07	1.125e+07	1.24376e+07	1.02778e+07	9.82961e+06	2.38784e+07	3.85896e+07	3.77296e+07	3.7549e+07	2.83863e+07	2.56153e+07	1.76008e+06	989435	3.42529e+06	3.64147e+06	5.85483e+06	9.39599e+06	1.29128e+06	997559	2.37543e+06	1.12667e+06	3.20798e+06	2.60836e+06	1.59876e+07	1.59104e+07	1.35264e+07
Com_2825_pos	FMH	C20 H27 N5 O4 S	433.171	1.391	434.179	Invalid mass	No results	No results					4.20555e+07	3.57735e+07	2.86457e+07	4.14239e+07	4.37453e+07	4.05677e+07	2.03982e+07	3.19125e+07	2.39936e+07	2.45153e+07	3.58359e+07	2.88849e+07	6.28446e+06	1.96635e+07	8.11025e+06	2.30922e+07	2.60002e+07	1.94138e+07	2.9162e+07	3.04357e+07	3.66433e+07	2.34482e+07	2.5663e+07	2.03583e+07	2.82357e+07	2.82142e+07	3.30901e+07
Com_2869_pos	Pyridoxamine	C8 H12 N2 O2	168.091	1.353	186.124	No results	Full match	Full match	Organoheterocyclic compounds	Pyridines and derivatives	Pyridoxamines	Pyridoxamine 5'-phosphates	3.28544e+07	3.53278e+07	4.31106e+07	4.65951e+07	3.36342e+07	3.37506e+07	2.70293e+06	2.671e+06	2.72697e+06	2.81309e+06	2.76584e+06	2.31846e+06	2.25279e+06	2.20729e+06	2.47522e+06	2.68582e+06	2.62718e+06	3.82811e+06	2.00271e+06	3.20176e+06	2.86807e+06	2.47739e+06	2.89156e+06	2.77511e+06	5.47122e+06	7.01846e+06	6.37059e+06
Com_2883_pos	Cystathionine	C7 H14 N2 O4 S	222.068	1.24	223.075	No results	Full match	Full match	Organic acids and derivatives	Carboxylic acids and derivatives	Amino acids, peptides, and analogues	Cysteine and derivatives	1.74647e+06	2.47952e+06	6.48618e+06	3.38662e+06	5.16481e+06	4.15593e+06	4.55399e+06	1.36116e+06	1.34778e+06	2.87619e+07	2.89817e+07	1.39073e+06	2.43217e+07	3.42789e+07	8.72776e+06	1.3775e+06	803426	809442	849559	1.28865e+06	1.0816e+06	919474	1.89095e+06	873308	2.12903e+06	1.40387e+06	1.26426e+06
Com_2891_pos	2-(cyclopropylcarbonyl)-3-(methylthio)-3-morpholinoacrylonitrile	C12 H16 N2 O2 S	252.091	5.145	253.098	Invalid mass	No results	No results					9.41652e+06	7.25194e+06	7.10041e+06	9.0007e+06	1.50773e+07	1.1292e+07	2.05565e+07	1.03455e+07	1.14895e+07	1.16914e+07	9.99784e+06	9.80104e+06	1.13318e+07	6.9373e+06	5.67733e+06	2.78616e+07	8.45975e+06	8.49709e+06	3.15602e+07	1.88416e+07	2.47684e+07	2.52167e+07	3.68309e+07	2.26452e+07	1.5375e+07	1.62675e+07	1.30368e+07
Com_2901_pos	Methyl Violet	C24 H27 N3	357.217	5.377	358.224	Invalid mass	No results	No results					4.59094e+07	3.23161e+07	2.76471e+07	2.46901e+07	3.28866e+07	2.93201e+07	9.96693e+06	1.31881e+07	5.32564e+06	4.06837e+06	2.27911e+06	5.79736e+06	1.98006e+06	810724	3.5492e+06	4.348e+06	6.37886e+06	671943	5.42018e+06	7.88259e+06	4.65584e+06	5.50246e+06	3.12446e+06	4.00802e+06	9.47576e+06	1.14729e+07	1.13361e+07
Com_2940_pos	1-[4-(1-adamantyl)phenoxy]-3-piperidinopropan-2-ol hydrochloride	C24 H35 N O2	369.264	5.099	370.272	Invalid mass	No results	No results					2.81995e+06	1.57121e+06	1.39778e+06	1.02806e+06	1.20591e+06	1.79652e+06	3.10619e+07	3.73599e+07	3.70765e+07	3.47689e+07	1.79259e+07	3.30904e+07	1.29104e+07	1.81579e+07	2.3669e+07	1.09274e+07	4.62107e+06	2.89178e+06	4.37617e+06	4.35285e+06	2.97721e+06	1.83282e+06	1.68364e+06	2.20147e+06	1.10826e+07	1.10538e+07	1.11672e+07
Com_2954_pos	p-Hydroxybenzaldehyde	C7 H6 O2	122.037	5.826	123.045	No results	No results	Full match	Organic oxygen compounds	Organooxygen compounds	Carbonyl compounds	Hydroxybenzaldehydes	1.24791e+07	8.89511e+06	5.84801e+06	1.0227e+07	9.14497e+06	7.87941e+06	3.94767e+07	2.85343e+07	2.25928e+07	3.37984e+07	2.83086e+07	1.44403e+07	1.01879e+07	1.89785e+07	8.53709e+06	1.92745e+07	2.11194e+07	1.39991e+07	1.00906e+07	1.30803e+07	6.66117e+06	6.25299e+06	3.71298e+06	9.65587e+06	1.39203e+07	1.63468e+07	9.37823e+06
Com_2959_pos	YLH	C21 H29 N5 O5	391.221	5.413	392.229	Invalid mass	No results	No results					3.96941e+07	2.76579e+07	3.42648e+07	4.5791e+07	4.45594e+07	4.05791e+07	4.79252e+06	4.6559e+06	3.9629e+06	4.56553e+06	3.69409e+06	4.56324e+06	1.10196e+07	1.06834e+07	1.19236e+07	1.17762e+07	1.12743e+07	5.90929e+06	1.31399e+07	1.4321e+07	1.20021e+07	8.30345e+06	7.5235e+06	1.17774e+07	2.45507e+07	1.50945e+07	2.45867e+07
Com_2963_pos	D-Panthenol	C9 H19 N O4	227.117	4.942	228.124	No results	Invalid mass	No results	Organic oxygen compounds	Organooxygen compounds	Alcohols and polyols	Secondary alcohols	9.98318e+06	9.09441e+06	9.88108e+06	1.22235e+07	1.4195e+07	1.31728e+07	1.80235e+07	1.1695e+07	1.33194e+07	1.57042e+07	1.50453e+07	1.45532e+07	1.79103e+07	2.00706e+07	1.86458e+07	2.71199e+07	3.17102e+07	2.61895e+07	3.03147e+07	1.98796e+07	2.75054e+07	2.67253e+07	1.96305e+07	2.51935e+07	1.5609e+07	1.71808e+07	1.74728e+07
Com_2965_pos	NQH	C15 H23 N7 O6	419.155	1.323	420.163	Invalid mass	No results	No results					6.37176e+06	7.8207e+06	3.53909e+07	3.61868e+07	3.60041e+07	3.33659e+07	2.44725e+07	2.57718e+07	4.81593e+06	3.42614e+07	2.28114e+07	1.92371e+07	2.96951e+07	2.16521e+07	3.43912e+07	2.08237e+06	2.60109e+06	2.45063e+07	2.6038e+06	4.37766e+06	3.26824e+06	1.38139e+07	6.0984e+06	2.27501e+06	3.0359e+07	2.64177e+07	2.24156e+07
Com_2987_pos	4-[2-(trifluoromethyl)phenyl]-5-undecyl-4H-1,2,4-triazole-3-thiol	C20 H28 F3 N3 S	399.202	1.4	400.21	Invalid mass	No results	No results					4.39001e+07	3.15535e+07	2.45429e+07	3.55995e+07	2.84806e+07	3.56309e+07	4.3213e+06	4.54474e+06	5.12676e+06	6.64345e+06	6.29415e+06	1.10414e+07	2.78158e+07	3.08763e+07	3.366e+07	1.95728e+07	2.14767e+07	3.11387e+07	4.99075e+06	1.96246e+06	2.09145e+06	3.37636e+06	2.00283e+06	2.79425e+06	1.64565e+07	1.42592e+07	1.51386e+07
Com_2999_pos	GRH	C14 H24 N8 O4	368.198	6.689	369.206	Invalid mass	No results	No results					6.29363e+06	1.58104e+07	2.08505e+07	1.92792e+07	2.21118e+07	2.44055e+07	5.92296e+06	5.59049e+06	1.08451e+07	1.80478e+07	1.05057e+07	1.96692e+07	1.70735e+07	6.64384e+06	5.54218e+06	3.09099e+07	5.87479e+06	2.20539e+06	9.1524e+06	4.01606e+06	4.53495e+06	3.75629e+06	1.55944e+06	5.4101e+06	1.16171e+07	1.26063e+07	1.26512e+07
Com_3002_pos	PC (14:1e/2:0)	C24 H48 N O7 P	493.319	8.565	494.327	No results	Full match	Full match	Lipids and lipid-like molecules	Glycerophospholipids	Glycerophosphocholines	Phosphocholines	2.00937e+07	2.53919e+07	2.39427e+07	1.57782e+07	1.08351e+07	8.25039e+06	1.5838e+07	1.36205e+07	7.2349e+06	7.37357e+06	2.46043e+07	1.67963e+07	2.37632e+07	1.90228e+07	3.28091e+07	1.36583e+07	3.50261e+07	2.9596e+07	9.46982e+06	541118	7.42154e+06	1.45707e+07	2.11342e+06	4.9495e+06	2.11231e+07	1.8736e+07	1.68954e+07
Com_3011_pos	N-{4-[4-(3-chlorophenyl)piperazino]butyl}-4-methoxybenzamide	C22 H28 Cl N3 O2	401.194	4.807	402.202	Invalid mass	No results	No results					6.18753e+06	5.82862e+06	9.4742e+06	5.58591e+06	7.58043e+06	7.02371e+06	5.82955e+06	1.03869e+07	2.38656e+07	2.96101e+07	1.66597e+07	3.30451e+07	6.51074e+06	7.177e+06	1.00583e+07	5.86255e+06	6.45584e+06	7.36751e+06	1.00327e+07	1.55753e+07	1.76796e+07	1.80736e+07	1.30634e+07	1.60926e+07	1.31101e+07	1.32066e+07	1.03198e+07
Com_3027_pos	Androsterone	C19 H30 O2	290.226	7.737	291.233	No results	No results	Full match	Lipids and lipid-like molecules	Steroids and steroid derivatives	Androstane steroids	Androgens and derivatives	2.36984e+07	2.91609e+07	2.86904e+07	2.46667e+07	1.787e+07	4.10341e+07	1.12698e+06	4.67344e+06	6.00701e+06	4.6719e+06	2.85541e+06	9.51242e+06	3.34508e+06	2.26849e+06	2.73396e+06	3.79379e+06	1.60137e+06	1.04218e+06	9.24818e+06	1.77779e+07	1.82288e+07	2.03006e+07	7.40287e+06	2.13589e+07	1.24087e+07	1.2036e+07	1.18719e+07
Com_3029_pos	D-Turanose	C12 H22 O11	359.144	1.353	360.151	No results	Invalid mass	No results	Organic oxygen compounds	Organooxygen compounds	Carbohydrates and carbohydrate conjugates	O-glycosyl compounds	3.18696e+07	3.78826e+07	3.15932e+07	3.27928e+07	3.21986e+07	4.09803e+07	2.35984e+06	7.32355e+06	8.54992e+06	5.26027e+06	7.14905e+06	9.69067e+06	3.07193e+06	3.84147e+06	3.78883e+06	3.39005e+06	3.81573e+06	4.55274e+06	1.14025e+06	1.41338e+06	1.3559e+06	2.276e+06	3.25931e+06	867625	1.4464e+07	1.26403e+07	1.2196e+07
Com_3039_pos	N1-(5-oxo-5,6,7,8-tetrahydronaphthalen-2-yl)acetamide	C12 H13 N O2	203.096	5.638	204.103	Invalid mass	No results	No results					1.61027e+07	9.59806e+06	1.48579e+07	1.4583e+07	1.68728e+07	1.19569e+07	4.45008e+06	4.38265e+06	3.5629e+06	2.29232e+06	5.83035e+06	1.23871e+07	2.06937e+07	2.2755e+07	2.35288e+07	3.02829e+07	1.06308e+07	1.82527e+07	1.7831e+07	1.0064e+07	1.54778e+07	1.76336e+07	1.76089e+07	1.86198e+07	1.6849e+07	1.72575e+07	1.86931e+07
Com_3054_pos	N1-(1H-1,2,4-triazol-3-yl)-2-hydroxybenzamide	C9 H8 N4 O2	204.062	10.03	205.069	Invalid mass	No results	No results					1.76095e+07	1.86049e+07	3.94048e+07	1.70843e+07	2.13386e+07	1.15519e+07	1.4121e+07	1.44856e+07	1.7145e+07	1.38792e+07	1.57963e+07	1.62176e+07	9.24846e+06	8.77258e+06	7.33539e+06	8.53223e+06	1.04229e+07	6.66684e+06	7.72648e+06	1.41206e+07	1.01195e+07	8.25933e+06	1.29924e+07	8.56565e+06	1.58811e+07	1.44614e+07	1.35363e+07
Com_3062_pos	Nicotinamide N-oxide	C6 H6 N2 O2	138.043	1.388	139.051	No results	No results	Full match					4.20138e+07	2.6979e+07	2.43528e+07	2.4739e+07	2.30747e+07	2.63216e+07	1.40644e+07	2.99516e+07	9.32128e+06	1.15404e+07	3.19313e+07	1.6561e+07	7.44584e+06	8.3414e+06	1.03411e+07	8.99276e+06	1.18659e+07	1.17918e+07	6.25218e+06	8.97959e+06	1.12795e+07	1.24971e+07	9.28125e+06	8.34877e+06	1.41418e+07	1.42783e+07	1.44155e+07
Com_3079_pos	1-(3,4-dihydroxyphenyl)-7-(4-hydroxyphenyl)heptan-3-one	C19 H22 O4	336.134	5.464	337.141	Invalid mass	No results	No results					1.42195e+07	2.15083e+07	1.33648e+07	1.85757e+07	2.23139e+07	1.26025e+07	8.24362e+06	7.00778e+06	1.6647e+07	4.44923e+06	9.55493e+06	3.20686e+07	7.44649e+06	2.42768e+06	4.20812e+06	7.93048e+06	5.77839e+06	1.04112e+07	3.7659e+06	4.89923e+06	2.11333e+06	1.38211e+06	2.68435e+06	1.3418e+06	1.13995e+07	9.97117e+06	1.05115e+07
Com_3085_pos	5-acetyl-2,6-dimethyl-1,2,3,4-tetrahydropyridin-4-one	C9 H13 N O2	167.096	5.239	168.103	Invalid mass	Invalid mass	No results					8.31878e+06	1.95577e+07	1.42142e+07	2.43299e+07	3.91038e+07	3.17049e+07	2.08274e+06	1.50667e+06	1.38839e+06	680020	1.36323e+06	1.23448e+06	1.8388e+06	1.84803e+06	1.38638e+06	2.20317e+06	2.13574e+06	1.11223e+06	1.36734e+07	1.07535e+07	2.92249e+07	3.21199e+07	2.39695e+07	2.66973e+07	1.03091e+07	7.18191e+06	7.62299e+06
Com_3187_pos	QNK	C15 H28 N6 O6	194.107	4.711	195.114	Invalid mass	No match	No results					1.77137e+07	1.95144e+07	3.72382e+07	1.86283e+07	2.4784e+07	2.05713e+07	2.74432e+06	1.50764e+06	1.32636e+06	1.38341e+06	1.38213e+06	954370	1.39262e+06	1.01647e+06	1.1453e+06	903275	1.38231e+06	1.05217e+06	830852	1.03495e+06	880869	826568	1.01378e+06	1.25869e+06	6.729e+06	6.49559e+06	6.1548e+06
Com_3214_pos	6-(3-hydroxybutan-2-yl)-5-(hydroxymethyl)-4-methoxy-2H-pyran-2-one	C11 H16 O5	284.063	1.464	285.07	Invalid mass	No results	No results					3.47818e+07	2.01014e+07	3.67899e+07	3.85336e+07	3.72159e+07	2.61323e+07	4.61889e+06	5.29485e+06	5.35466e+06	5.32862e+06	4.68984e+06	5.35508e+06	5.07903e+06	4.69848e+06	5.20557e+06	7.70027e+06	4.94807e+06	5.15363e+06	5.08223e+06	5.55538e+06	4.93251e+06	5.17048e+06	5.55491e+06	5.3013e+06	7.26606e+06	9.22045e+06	8.02783e+06
Com_3224_pos	(2E)-N-(4-acetamidobutyl)-3-(4-hydroxy-3-methoxyphenyl)prop-2-enamide	C16 H22 N2 O4	328.14	4.674	329.147	Invalid mass	No results	No results					7.93058e+06	5.99085e+06	5.93519e+06	5.43426e+06	8.0471e+06	7.34617e+06	6.65044e+06	5.47557e+06	7.19932e+06	7.74288e+06	5.80444e+06	3.62373e+06	9.29109e+06	8.79258e+06	6.07686e+06	4.56063e+06	9.02792e+06	9.23073e+06	2.70336e+07	1.71414e+07	2.14061e+07	2.25853e+07	1.60969e+07	3.26788e+07	9.49692e+06	8.20018e+06	1.02772e+07
Com_3239_pos	1,2-dihydroxyheptadec-16-yn-4-yl acetate	C19 H34 O4	308.237	8.851	309.244	Invalid mass	Invalid mass	No results					3.46381e+07	3.58462e+07	2.7056e+07	2.61304e+07	2.47853e+07	3.25506e+07	3.89417e+06	2.77507e+06	4.41051e+06	2.84356e+06	2.05397e+06	2.19835e+06	951990	887008	1.07288e+06	843822	1.20598e+06	916989	2.19015e+06	1.41193e+07	3.71556e+06	1.23702e+06	3.06227e+06	9.87153e+06	8.21337e+06	8.70094e+06	8.39345e+06
Com_3279_pos	Prostaglandin G2	C20 H32 O6	368.221	5.667	369.228	No results	No results	Full match	Lipids and lipid-like molecules	Fatty Acyls	Eicosanoids	Prostaglandins and related compounds	2.47213e+07	3.23517e+07	3.22533e+07	3.26333e+07	4.1665e+07	3.28199e+07	1.44067e+06	2.96873e+06	2.54175e+06	1.55655e+06	945109	2.18644e+06	1.62525e+06	1.7727e+06	1.89503e+06	2.1379e+06	623539	485586	2.94073e+06	2.15645e+06	1.11303e+06	2.32851e+06	600948	1.30261e+06	7.66102e+06	8.28881e+06	7.75652e+06
Com_3287_pos	LDGTS 16:2	C26 H47 N O6	469.342	8.15	470.35	No results	Full match	No results	Lipids and lipid-like molecules	Glycerolipids	Triradylcglycerols	Alkyldiacylglycerols	1.36521e+07	1.72785e+07	2.62615e+07	1.68612e+07	2.12372e+07	3.64963e+07	111948	109900	157967	99488.3	104232	100558	88669.2	118756	102698	97633	101710	111176	125759	112962	112707	96414.4	146620	95343.3	6.3269e+06	5.47358e+06	4.45891e+06
Com_3300_pos	Ala-Ile	C9 H18 N2 O3	202.133	5.164	203.14	No results	Invalid mass	No results	Organic acids and derivatives	Carboxylic acids and derivatives	Amino acids, peptides, and analogues	Dipeptides	2.61664e+07	2.92197e+07	3.52838e+07	3.23998e+07	3.31853e+07	3.1187e+07	9.36946e+06	2.11282e+07	1.8399e+07	2.27837e+07	1.57796e+07	2.66471e+07	1.21539e+07	1.60204e+07	1.49137e+07	1.51535e+07	1.47176e+07	1.73012e+07	1.17097e+07	2.00542e+07	1.80198e+07	1.18558e+07	1.06664e+07	1.36596e+07	2.22236e+07	2.31792e+07	2.24378e+07
Com_3312_pos	Terbutaline	C12 H19 N O3	242.164	5.744	243.172	No results	Invalid mass	No results	Benzenoids	Phenols	Benzenediols	Resorcinols	4.32346e+06	3.36494e+06	3.12467e+06	3.40906e+06	3.28197e+06	4.03104e+06	2.44306e+07	1.70907e+07	1.42143e+07	2.1931e+07	1.98261e+07	1.53905e+07	2.95758e+07	2.10504e+07	2.88368e+07	1.18526e+07	2.19129e+07	1.77267e+07	1.48819e+07	6.94564e+06	5.48226e+06	1.65167e+07	1.29814e+07	8.43695e+06	1.3419e+07	1.27167e+07	1.63211e+07
Com_3333_pos	Arachidic Acid	C20 H40 O2	329.331	7.683	330.338	Invalid mass	No results	No results	Lipids and lipid-like molecules	Fatty Acyls	Fatty acids and conjugates	Long-chain fatty acids	3.76802e+07	7.00799e+06	3.59322e+06	2.60044e+06	3.61776e+06	1.63586e+06	8.67622e+06	1.46051e+07	1.24472e+07	8.15288e+06	5.63177e+06	5.30987e+06	3.18251e+06	2.15961e+06	3.43504e+06	2.79938e+06	6.03208e+06	2.44424e+06	5.0573e+06	6.22097e+06	5.39717e+06	1.47452e+07	4.35415e+06	2.72112e+06	5.49403e+06	4.8705e+06	4.13388e+06
Com_3396_pos	Monocrotaline	C16 H23 N O6	325.154	5.591	326.161	No results	Full match	No results	Organoheterocyclic compounds	Pyrrolizines	Not available	Pyrrolizines	2.9462e+07	3.34161e+07	2.60515e+07	2.10549e+07	2.81308e+07	2.53412e+07	8.72486e+06	1.73576e+07	1.81183e+07	1.86241e+07	1.78365e+07	1.55256e+07	1.2867e+07	1.38617e+07	1.23376e+07	1.28301e+07	1.51069e+07	1.22973e+07	1.25132e+07	2.57443e+07	1.48798e+07	1.49549e+07	1.28853e+07	1.07253e+07	2.08208e+07	1.92246e+07	1.57086e+07
Com_3406_pos	6 β-Hydroxycortisol	C21 H30 O6	378.202	4.901	379.209	No results	Invalid mass	No results	Lipids and lipid-like molecules	Steroids and steroid derivatives	Hydroxysteroids	21-hydroxysteroids	3.64203e+07	3.32627e+07	2.69643e+07	2.70451e+07	2.75484e+07	2.94528e+07	1.98502e+06	2.72598e+06	3.5466e+06	2.78144e+06	2.43481e+06	4.40945e+06	3.70816e+06	5.52795e+06	4.71353e+06	1.38395e+07	2.59726e+06	1.58535e+07	3.26498e+06	2.44936e+06	1.85101e+06	3.12832e+06	2.60339e+06	2.94544e+06	5.87175e+06	8.05544e+06	8.65973e+06
Com_3414_pos	2-[2-(1-isobutylcyclohexyl)-1-methylethylidene]hydrazine-1-carboxamide	C14 H27 N3 O	291.169	4.917	292.177	Invalid mass	No results	No results					2.19727e+06	1.76221e+06	1.686e+06	1.94427e+06	1.87305e+06	1.82301e+06	5.12096e+06	5.02534e+06	4.01409e+06	4.89106e+06	5.88223e+06	6.07756e+06	6.87567e+06	1.70858e+07	6.31054e+06	1.01202e+07	2.91038e+07	1.63215e+07	6.39506e+06	3.08655e+06	5.32399e+06	6.23577e+06	2.8447e+06	4.78485e+06	5.57856e+06	6.32938e+06	6.07142e+06
Com_3490_pos	ILK	C18 H36 N4 O4	372.276	5.363	373.283	Full match	No results	No results					1.68416e+07	2.31824e+07	3.00495e+07	2.34233e+07	2.5788e+07	3.31436e+07	690232	894852	882179	874903	962225	1.3317e+06	929124	895414	850866	864626	988096	1.07481e+06	916208	6.03745e+06	3.99893e+06	2.32578e+06	1.3989e+06	942378	7.20503e+06	7.85995e+06	8.08148e+06
Com_3555_pos	Azilsartan	C25 H20 N4 O5	456.14	5.09	439.137	Invalid mass	No results	No results					2.59105e+06	3.97592e+06	2.21665e+06	2.25934e+06	3.42005e+06	2.55916e+06	1.60759e+07	1.87404e+07	2.18611e+07	2.52136e+07	2.544e+07	2.32227e+07	7.69252e+06	5.70727e+06	6.60609e+06	8.51967e+06	1.08754e+07	5.6665e+06	5.05268e+06	4.12518e+06	1.89856e+06	3.56368e+06	4.76657e+06	3.26067e+06	7.14575e+06	7.05954e+06	6.44634e+06
Com_3603_pos	2-[({4-[3,5-di(tert-butyl)-1H-pyrazol-1-yl]phenyl}imino)methyl]phenol	C24 H29 N3 O	375.227	5.421	376.235	Invalid mass	No results	No results					9.77841e+06	2.05197e+07	3.05663e+07	2.90743e+07	1.28537e+07	2.68194e+07	1.45968e+06	1.48869e+06	1.44644e+06	2.41178e+06	1.70792e+06	1.79616e+06	1.59742e+06	1.47465e+06	1.42071e+06	1.37079e+06	1.56924e+06	1.45317e+06	1.0935e+06	1.17609e+06	1.45476e+06	1.21783e+06	1.19407e+06	1.05129e+06	4.85434e+06	6.5287e+06	6.56875e+06
Com_3646_pos	7-methylpyrimido[4,5-d]pyrimidin-4-amine	C7 H7 N5	161.071	5.04	162.078	Full match	No results	No results					554023	542764	533185	520300	519911	507739	5.53842e+06	5.17496e+06	5.97645e+06	4.32589e+06	8.56475e+06	9.46525e+06	2.53656e+07	1.41026e+07	2.01372e+07	1.52843e+07	1.57221e+07	649144	1.22851e+07	6.70415e+06	902398	1.0867e+07	1.08808e+07	765202	7.58861e+06	7.47742e+06	7.71708e+06
Com_3685_pos	L-Cystathionine	C7 H14 N2 O4 S	222.067	6.075	223.074	No results	No results	Full match	Organic acids and derivatives	Carboxylic acids and derivatives	Amino acids, peptides, and analogues	L-cysteine-S-conjugates	2.37354e+07	2.71485e+07	2.97003e+07	2.91933e+07	3.32247e+07	3.00838e+07	4.81162e+06	1.24074e+07	9.82886e+06	6.6889e+06	6.15107e+06	9.26484e+06	1.40713e+07	1.28964e+07	1.49988e+07	1.53469e+07	3.94004e+06	1.07611e+06	1.39901e+07	9.82263e+06	1.66236e+07	1.18494e+07	3.90771e+06	1.42476e+07	2.42302e+07	2.33963e+07	2.47594e+07
Com_3687_pos	EMH	C16 H25 N5 O6 S	398.134	1.386	416.168	Invalid mass	No results	No results					2.09876e+07	1.80819e+07	1.47943e+07	2.30282e+07	2.54918e+07	2.11009e+07	1.18109e+07	1.9696e+07	1.09432e+07	7.45496e+06	2.41779e+07	1.10766e+07	4.24604e+06	5.93757e+06	3.29336e+06	1.04059e+07	4.85024e+06	8.53063e+06	1.65308e+07	1.76775e+07	1.71391e+07	1.33638e+07	1.52576e+07	1.14457e+07	1.35822e+07	1.30289e+07	1.12614e+07
Com_3718_pos	Dihydrokawain	C14 H16 O3	232.107	3.742	233.114	No results	Invalid mass	No results	Phenylpropanoids and polyketides	Kavalactones	Not available	Kavalactones	2.13862e+07	2.40789e+07	2.93786e+07	2.82619e+07	2.58066e+07	2.51834e+07	555650	611701	868836	1.01638e+06	897075	794116	779041	757242	597410	631627	618459	671037	692261	1.25432e+06	755695	1.0418e+06	820752	870300	6.43371e+06	6.20057e+06	5.99904e+06
Com_3790_pos	1,4-dihydroxyheptadec-16-en-2-yl acetate	C19 H36 O4	350.247	7.555	351.254	Invalid mass	No match	No match					1.25395e+07	1.79741e+07	2.8592e+07	9.31633e+06	1.03875e+07	1.25765e+07	158841	160890	104791	136686	151911	109872	188070	231987	218154	329666	278189	254428	122169	196409	251607	168084	267207	209015	3.50572e+06	4.32705e+06	3.71142e+06
Com_3797_pos	WKK	C23 H36 N6 O4	438.3	9.985	439.307	Invalid mass	No results	No results					2.63367e+06	4.17464e+06	5.11409e+06	3.20118e+06	1.40804e+06	1.21594e+06	1.64553e+07	2.56611e+07	1.47562e+07	1.10544e+07	1.87086e+07	1.79224e+07	7.97861e+06	2.10841e+06	7.59301e+06	3.59881e+06	6.88079e+06	2.29044e+06	548550	783369	886990	1.80739e+06	573880	655364	2.2051e+06	2.04818e+06	1.66493e+06
Com_3811_pos	Monoolein	C21 H40 O4	356.294	9.891	357.301	No results	Full match	Full match	Lipids and lipid-like molecules	Glycerolipids	Monoradylglycerols	1-monoacylglycerols	2.1684e+07	2.80203e+07	2.16755e+07	1.47552e+07	2.55071e+07	1.21595e+07	3.37443e+06	3.79207e+06	3.97526e+06	3.38482e+06	2.98161e+06	3.04344e+06	3.26161e+06	2.14734e+06	2.46822e+06	2.60055e+06	2.67733e+06	2.61856e+06	3.02263e+06	9.35133e+06	6.20337e+06	3.66479e+06	6.32144e+06	3.04215e+06	1.35253e+07	2.0615e+07	1.78991e+07
Com_3820_pos	2-(1H-indol-3-yl)acetic acid	C10 H9 N O2	175.064	5.826	176.072	Invalid mass	Invalid mass	No results					2.99016e+06	2.83691e+06	2.37039e+06	3.21374e+06	3.14581e+06	3.21602e+06	984498	922344	809141	1.09604e+06	902957	843845	2.07165e+06	2.02419e+07	2.35744e+07	7.2129e+06	4.86013e+06	5.83252e+06	1.53035e+07	1.02462e+06	1.23399e+06	5.30212e+06	6.47254e+06	1.08452e+07	4.2448e+06	3.69891e+06	4.24673e+06
Com_3910_pos	(2E)-6-hydroxy-2-methyl-6-(4-methylphenyl)hept-2-enoic acid	C15 H20 O3	270.123	5.34	271.13	Invalid mass	No results	No results					2.13262e+07	2.32172e+07	1.73848e+07	3.01427e+07	2.58531e+07	1.92453e+07	2.88021e+06	2.51709e+06	2.03675e+06	2.08736e+06	2.66828e+06	2.14901e+06	1.63762e+06	1.51712e+06	1.38061e+06	1.35673e+06	1.75111e+06	1.69087e+06	2.61035e+06	7.4063e+06	8.47106e+06	7.97724e+06	1.57734e+07	1.2809e+07	1.1421e+07	6.83293e+06	1.19106e+07
Com_3970_pos	1,4-dihydroxy-1,4-dimethyl-7-(propan-2-ylidene)-decahydroazulen-6-one	C15 H24 O3	234.163	6.36	235.171	Invalid mass	Invalid mass	No results					2.56563e+06	2.21731e+06	2.33567e+06	2.20331e+06	2.69486e+06	2.41888e+06	1.86433e+06	1.36323e+06	1.24645e+06	1.18885e+06	1.32944e+06	1.18897e+06	3.7215e+06	3.35588e+06	3.59336e+06	1.0528e+07	7.37634e+06	6.69643e+06	4.64016e+06	6.65649e+06	6.82114e+06	2.18317e+07	5.80138e+06	7.25697e+06	5.2534e+06	5.14956e+06	6.41659e+06
Com_4028_pos	Solanidine	C27 H43 N O	397.336	5.979	398.343	No results	Full match	No results	Lipids and lipid-like molecules	Steroids and steroid derivatives	Steroidal alkaloids	Solanidines and derivatives	2.09042e+07	2.54957e+07	2.10575e+07	2.10546e+07	2.35468e+07	2.53225e+07	229394	268537	222322	286029	242194	272740	237117	274211	282471	282412	340757	304849	199178	214027	176176	149840	183908	158204	5.20797e+06	4.80204e+06	4.61771e+06
Com_4063_pos	α-Aspartylphenylalanine	C13 H16 N2 O5	280.107	5.349	281.114	No results	Full match	Full match	Organic acids and derivatives	Carboxylic acids and derivatives	Amino acids, peptides, and analogues	Peptides	1.83267e+07	1.83724e+07	2.54019e+07	2.25345e+07	2.1718e+07	2.32977e+07	1.33196e+07	1.07559e+07	1.01691e+07	9.50029e+06	8.49483e+06	7.77539e+06	1.90813e+06	1.97234e+06	2.14925e+06	1.62561e+06	2.43445e+06	1.92639e+06	2.64751e+06	1.03649e+07	7.32954e+06	4.02285e+06	4.0621e+06	5.59554e+06	1.12033e+07	9.21164e+06	1.2319e+07
Com_4220_pos	HRH	C18 H28 N10 O4	224.117	4.841	225.125	Invalid mass	No results	No results					1.76456e+07	2.17594e+07	2.37153e+07	2.00196e+07	1.48526e+07	1.71234e+07	1.25057e+07	7.94849e+06	6.34815e+06	1.02827e+07	1.12354e+07	5.77989e+06	5.94824e+06	4.84416e+06	8.39209e+06	6.68928e+06	1.93532e+07	1.371e+07	7.578e+06	6.34793e+06	5.65269e+06	6.17895e+06	5.66066e+06	6.50712e+06	9.35994e+06	1.21013e+07	1.03402e+07
Com_4299_pos	Triethanolamine	C6 H15 N O3	149.106	1.322	150.113	No results	Invalid mass	No results	Organic nitrogen compounds	Organonitrogen compounds	Amines	1,2-aminoalcohols	785905	792606	885258	875658	977607	807271	1.13828e+06	1.07305e+06	1.19579e+06	1.19691e+06	1.02579e+06	970890	968598	932029	1.04528e+06	871021	1.01942e+06	1.00856e+06	838456	879650	841428	761445	3.44874e+07	834872	1.3448e+06	1.05511e+06	2.00169e+06
Com_4319_pos	Uric Acid	C5 H4 N4 O3	168.028	1.129	169.035	No results	No results	Full match	Organoheterocyclic compounds	Imidazopyrimidines	Purines and purine derivatives	Xanthines	1.36508e+07	1.14059e+07	1.22088e+07	2.10657e+07	1.42028e+07	1.20458e+07	1.42318e+07	9.00397e+06	9.99074e+06	9.46794e+06	1.26794e+07	8.65454e+06	8.104e+06	1.2573e+07	1.65398e+07	1.13951e+07	1.57729e+07	1.94723e+07	1.54267e+07	1.16709e+07	9.21249e+06	9.19358e+06	1.67459e+07	1.15244e+07	1.17579e+07	8.11561e+06	9.78993e+06
Com_4333_pos	Lysopc 20:4	C28 H50 N O7 P	543.333	9.572	544.341	No results	No results	Full match	Lipids and lipid-like molecules	Glycerophospholipids	Glycerophosphocholines	Phosphocholines	147349	580986	672526	1.40495e+06	115470	74222.8	1.15249e+07	1.58851e+07	4.60757e+06	3.86232e+06	1.03501e+07	7.13061e+06	7.5204e+06	4.66292e+06	9.40817e+06	4.74226e+06	9.89096e+06	4.38353e+06	527261	68936.7	681438	1.86488e+07	107104	65919.8	2.80855e+06	3.98204e+06	2.33636e+06
Com_4341_pos	Phytosphingosine	C18 H39 N O3	317.294	7.557	318.302	No results	Full match	No results	Organic nitrogen compounds	Organonitrogen compounds	Amines	1,3-aminoalcohols	2.54718e+06	3.20518e+06	1.118e+06	897288	709461	646457	1.8777e+07	1.17742e+07	7.97302e+06	7.64026e+06	5.16115e+06	6.65201e+06	7.59462e+06	3.04285e+06	7.57795e+06	3.34352e+06	6.3623e+06	7.13447e+06	6.37669e+06	1.0368e+07	1.47207e+07	1.86068e+07	1.04621e+07	6.56597e+06	7.09486e+06	7.20876e+06	5.61209e+06
Com_4368_pos	LDGTS 17:2	C27 H49 N O6	483.358	8.508	484.366	No results	Full match	No results	Lipids and lipid-like molecules	Glycerolipids	Triradylcglycerols	Alkyldiacylglycerols	9.62002e+06	1.29809e+07	1.70024e+07	9.1187e+06	1.17603e+07	2.28732e+07	76820.4	75817	80180.8	79066.3	77230.7	74250.2	81026	88563.5	81612.4	93435.1	80436.5	81027.9	97631.6	104053	95227.4	89707.4	106515	74288.7	3.70566e+06	3.27774e+06	2.81567e+06
Com_4376_pos	L-Homocystine	C8 H16 N2 O4 S2	268.06	4.758	269.067	No results	Invalid mass	No results	Organic acids and derivatives	Carboxylic acids and derivatives	Amino acids, peptides, and analogues	L-alpha-amino acids	3.04991e+06	3.72407e+06	3.43404e+06	3.18303e+06	3.02398e+06	3.75232e+06	2.79826e+06	3.53778e+06	4.24017e+06	5.18346e+06	5.15662e+06	2.56373e+06	6.08132e+06	9.55755e+06	1.56894e+07	6.5635e+06	1.91859e+07	1.09887e+07	1.50505e+06	1.18291e+06	1.19993e+06	1.4189e+06	1.39488e+06	1.45221e+06	4.71969e+06	4.40155e+06	4.26801e+06
Com_4394_pos	(2E,4E)-N-(2-methylpropyl)deca-2,4-dienamide	C14 H25 N O	223.195	9.339	224.202	Full match	No results	No results					2.94243e+06	1.36193e+07	9.52551e+06	7.84543e+06	6.39346e+06	2.31397e+06	1.87863e+07	1.6218e+07	1.83299e+07	1.43584e+07	1.41725e+07	1.80647e+07	1.46764e+07	7.12316e+06	1.24069e+07	5.4109e+06	1.00449e+07	7.86677e+06	7.38591e+06	1.22381e+07	1.52496e+07	1.56038e+07	8.01682e+06	7.91491e+06	9.56907e+06	1.29323e+07	1.49837e+07
Com_4423_pos	KMK	C17 H35 N5 O4 S	405.238	5.588	406.246	Invalid mass	No results	No results					3.4377e+06	1.15422e+07	2.17856e+07	1.93624e+07	6.26325e+06	1.90225e+07	233145	197088	206408	194495	212773	246710	673146	479290	473149	318879	300232	312142	285648	399140	281031	473594	410800	407454	3.14814e+06	2.90206e+06	4.0689e+06
Com_4435_pos	5α-Dihydrotestosterone	C19 H30 O2	290.226	7.244	291.233	No results	Full match	Full match	Lipids and lipid-like molecules	Steroids and steroid derivatives	Androstane steroids	Androgens and derivatives	1.94803e+07	2.14117e+07	1.45017e+07	5.8753e+06	9.69535e+06	2.13243e+07	607190	1.24137e+06	1.86219e+06	2.05908e+06	1.88615e+06	2.90537e+06	855048	545199	931246	1.12373e+06	305021	213730	1.52188e+06	2.97699e+06	1.83292e+06	1.48447e+06	1.01959e+06	1.79014e+06	3.78448e+06	4.06161e+06	4.03138e+06
Com_4438_pos	DRH	C16 H26 N8 O6	231.105	1.459	232.112	Invalid mass	No results	No results					2.48787e+06	1.80149e+06	2.7805e+06	2.21288e+06	2.33782e+06	2.13129e+06	1.97795e+06	1.81184e+06	1.94643e+06	2.06627e+06	1.95986e+06	1.9348e+06	2.07174e+06	1.93879e+06	2.16361e+06	2.03881e+06	2.05259e+06	2.06452e+06	2.48926e+06	5.84216e+06	7.06416e+06	2.78668e+06	3.25397e+07	6.40187e+06	2.22486e+06	3.24795e+06	4.29002e+06
Com_4496_pos	LDGTS 18:3	C28 H49 N O6	495.358	8.441	496.365	No results	Full match	No results	Lipids and lipid-like molecules	Glycerolipids	Triradylcglycerols	Alkyldiacylglycerols	1.29303e+07	1.70083e+07	1.88622e+07	1.3305e+07	1.60906e+07	2.17855e+07	85499.6	81714.3	83412.2	83075.3	72679	85265.7	110182	116542	116173	126105	84579.8	79055.5	146994	187634	177017	154548	155915	139341	4.53333e+06	3.85255e+06	3.57999e+06
Com_4521_pos	p-Mentha-1,3,8-triene	C10 H14	134.11	8.481	135.117	No results	No results	Full match	Lipids and lipid-like molecules	Prenol lipids	Monoterpenoids	Aromatic monoterpenoids	1.73649e+07	2.0759e+07	1.85338e+07	1.7627e+07	1.47838e+07	1.56479e+07	759366	1.19668e+06	1.35679e+06	1.41634e+06	821872	1.50455e+06	1.15149e+06	1.26728e+06	1.27455e+06	1.68924e+06	717456	488284	1.52519e+06	2.1904e+06	2.14775e+06	1.82819e+06	1.4457e+06	1.49366e+06	6.88222e+06	6.46282e+06	5.95211e+06
Com_4560_pos	5-(tert-butyl)-2-methyl-N-(5-methyl-3-isoxazolyl)-3-furamide	C14 H18 N2 O3	284.118	5.471	285.125	Invalid mass	No results	No results					8.70903e+06	1.13909e+07	1.08853e+07	1.40441e+07	9.70283e+06	1.06212e+07	1.46498e+07	1.15848e+07	1.87869e+07	1.42936e+07	1.32648e+07	1.02654e+07	3.46594e+06	3.73498e+06	3.65433e+06	3.10245e+06	4.2548e+06	3.18549e+06	6.63111e+06	1.7204e+07	1.51493e+07	8.90249e+06	7.54922e+06	1.2721e+07	1.0118e+07	1.09987e+07	9.78046e+06
Com_4563_pos	12,13-EODE	C18 H32 O3	296.236	8.914	297.244	No results	No results	Full match					2.25124e+07	1.93431e+07	1.95703e+07	1.42116e+07	1.67542e+07	1.3786e+07	8.94236e+06	6.05441e+06	7.43953e+06	6.69513e+06	8.68055e+06	6.25273e+06	7.88056e+06	8.21772e+06	7.27431e+06	7.09951e+06	7.90769e+06	1.04469e+07	8.15045e+06	9.75779e+06	1.12092e+07	7.05356e+06	7.57655e+06	8.50374e+06	9.82389e+06	1.09602e+07	1.09321e+07
Com_4580_pos	GMK	C13 H26 N4 O4 S	167.084	4.969	168.091	Invalid mass	No results	No results					3.18757e+06	3.38347e+06	2.9074e+06	3.66379e+06	4.62662e+06	3.74183e+06	1.6054e+07	1.4132e+07	1.86307e+07	1.75034e+07	1.59253e+07	1.39113e+07	3.22717e+06	2.36358e+06	1.3817e+06	2.13081e+06	3.55554e+06	716383	6.48018e+06	1.15622e+07	1.02606e+07	5.33013e+06	8.01774e+06	326574	8.25457e+06	8.20569e+06	8.63957e+06
Com_4603_pos	3,4-dihydroxy-4-(4-methoxyphenyl)-1,2,3,4-tetrahydroquinolin-2-one	C16 H15 N O4	267.091	5.823	268.098	Invalid mass	Invalid mass	No results					1.74456e+06	1.86733e+06	1.55514e+06	1.75649e+06	2.80169e+06	1.48172e+06	1.23157e+07	9.05109e+06	8.43305e+06	8.9172e+06	9.35911e+06	6.75399e+06	1.204e+07	1.2835e+07	1.71376e+07	1.45734e+07	1.72399e+07	1.21175e+07	9.84433e+06	5.9792e+06	7.08169e+06	1.10965e+07	9.18644e+06	7.68805e+06	1.00695e+07	9.98655e+06	9.716e+06
Com_4628_pos	Isoquinoline	C9 H7 N	129.059	5.639	130.066	Invalid mass	Invalid mass	No results	Organoheterocyclic compounds	Isoquinolines and derivatives	Not available	Isoquinolines and derivatives	8.63595e+06	7.77653e+06	6.67732e+06	8.95421e+06	1.07297e+07	7.8194e+06	6.76557e+06	5.8891e+06	3.50248e+06	445180	3.94011e+06	7.28377e+06	1.20805e+07	7.02841e+06	9.18767e+06	1.55139e+07	7.03809e+06	1.1121e+07	1.01598e+07	6.50803e+06	3.10212e+06	6.1925e+06	6.85219e+06	7.68804e+06	6.0828e+06	5.89139e+06	6.2547e+06
Com_4676_pos	Pilocarpine	C11 H16 N2 O2	208.122	5.778	209.129	No results	Invalid mass	No results	Alkaloids and derivatives	Not available	Not available	Alkaloids and derivatives	8.68401e+06	1.53162e+07	1.5335e+07	1.94789e+07	2.33514e+07	9.17491e+06	346908	821041	343445	884065	351849	1.05163e+06	464164	479233	497020	456620	540871	526366	345207	267711	341079	402602	383069	236836	3.90882e+06	4.65839e+06	4.19414e+06
Com_4683_pos	4,4'-dimethoxy[1,1'-biphenyl]-2-carbonitrile	C15 H13 N O2	239.093	9.034	240.101	Invalid mass	No results	No results					1.43438e+07	3.94902e+06	1.23799e+07	1.43417e+07	2.29845e+06	6.18495e+06	5.15858e+06	5.92505e+06	5.89152e+06	5.37222e+06	1.11927e+07	5.17577e+06	1.38265e+07	1.33285e+07	1.66947e+07	9.14869e+06	1.7154e+07	1.65099e+07	5.0203e+06	203687	5.40911e+06	1.13211e+07	273507	2.26457e+06	1.09343e+07	1.15891e+07	1.13277e+07
Com_4688_pos	6-Keto-prostaglandin f1alpha	C20 H34 O6	370.237	6.511	371.244	No results	No results	Full match	Lipids and lipid-like molecules	Fatty Acyls	Eicosanoids	Prostaglandins and related compounds	1.32316e+06	1.05391e+06	1.89657e+06	1.30696e+06	1.52152e+06	1.7826e+06	1.48656e+07	1.20691e+07	1.29109e+07	1.11809e+07	1.61971e+07	1.23051e+07	7.38871e+06	1.00859e+07	6.21411e+06	1.2127e+07	8.24055e+06	1.37905e+07	3.5651e+06	4.07572e+06	1.84073e+06	3.83889e+06	1.22259e+06	2.64485e+06	6.72655e+06	5.91862e+06	5.16752e+06
Com_4709_pos	Melezitose	C18 H32 O16	252.085	1.355	505.178	No results	Invalid mass	No match	Organic oxygen compounds	Organooxygen compounds	Carbohydrates and carbohydrate conjugates	Oligosaccharides	2.14338e+07	1.29968e+07	9.05097e+06	1.25522e+07	9.92397e+06	1.1101e+07	3.24138e+06	3.01125e+06	3.27131e+06	3.4012e+06	2.97398e+06	2.80986e+06	3.54156e+06	2.67863e+06	3.01852e+06	2.49675e+06	2.94054e+06	2.97057e+06	2.42449e+06	3.62276e+06	2.43838e+06	2.20649e+06	2.79268e+06	2.43698e+06	3.45669e+06	4.33037e+06	4.1894e+06
Com_4735_pos	N-Acetylserotonin	C12 H14 N2 O2	218.107	5.574	219.114	No results	Invalid mass	No results	Organoheterocyclic compounds	Indoles and derivatives	Hydroxyindoles	Hydroxyindoles	1.3128e+07	1.51098e+07	1.59745e+07	1.48155e+07	2.26579e+07	2.01815e+07	766877	603148	678932	639747	670741	729370	976869	1.09755e+06	1.01555e+06	1.21303e+06	987543	1.04839e+06	879806	665677	668594	653938	748327	647697	5.12296e+06	4.90152e+06	5.61572e+06
Com_4741_pos	alpha-Farnesene	C15 H24	204.189	7.722	205.196	No results	No results	Full match	Lipids and lipid-like molecules	Prenol lipids	Sesquiterpenoids	Sesquiterpenoids	2.08599e+07	1.93665e+07	1.93171e+07	1.97269e+07	1.88192e+07	1.89708e+07	3.73799e+06	7.96745e+06	9.02583e+06	7.73739e+06	5.47785e+06	1.17661e+07	2.59365e+06	3.34963e+06	2.58879e+06	2.86132e+06	1.55834e+06	1.09398e+06	2.53654e+06	2.9282e+06	2.79453e+06	1.82804e+06	1.44627e+06	2.82534e+06	7.77119e+06	8.27793e+06	7.55887e+06
Com_4758_pos	2-({2-oxo-2-[(2-oxo-3-azepanyl)amino]ethyl}sulfanyl)acetic acid	C10 H16 N2 O4 S	260.084	4.682	261.092	Full match	No results	No results					1.0823e+07	1.01578e+07	9.8442e+06	1.08674e+07	1.29959e+07	1.20342e+07	1.21555e+07	7.66119e+06	9.81093e+06	8.87195e+06	1.05649e+07	1.16517e+07	1.22015e+07	9.78676e+06	1.28728e+07	9.38897e+06	1.17509e+07	1.67363e+07	9.59574e+06	6.50355e+06	5.20891e+06	3.75175e+06	4.18497e+06	7.52216e+06	1.07686e+07	9.99367e+06	8.88237e+06
Com_4783_pos	DL-Panthenol	C9 H19 N O4	205.132	1.394	188.129	No results	No results	Full match	Lipids and lipid-like molecules	Fatty Acyls	Fatty amides	N-acyl amines	1.53913e+07	1.68853e+07	1.68377e+07	1.47573e+07	1.60866e+07	1.99399e+07	4.09919e+06	3.7437e+06	2.54916e+06	5.37168e+06	4.64076e+06	2.72398e+06	9.25673e+06	7.38349e+06	7.29846e+06	5.99997e+06	1.04027e+07	7.16315e+06	2.19351e+06	2.37519e+06	2.9924e+06	2.1295e+06	3.55238e+06	2.09567e+06	5.45355e+06	6.34176e+06	7.16039e+06
Com_4789_pos	TPH	C15 H23 N5 O5	335.16	4.879	336.167	Invalid mass	No results	No results					4.59683e+06	3.26728e+06	4.10339e+06	3.57834e+06	3.81775e+06	3.79275e+06	1.01721e+07	1.3397e+07	1.52072e+07	1.13076e+07	1.57523e+07	8.5178e+06	6.26441e+06	4.92377e+06	6.43668e+06	6.64855e+06	4.68511e+06	7.68133e+06	4.22839e+06	4.49735e+06	3.58306e+06	3.89945e+06	3.63025e+06	4.01576e+06	6.15948e+06	8.85291e+06	8.46082e+06
Com_4793_pos	1,4-Dihydro-1-Methyl-4-Oxo-3-Pyridinecarboxamide	C7 H8 N2 O2	152.059	1.397	322.151	No results	No results	Full match					1.19219e+07	1.10168e+07	7.46884e+06	8.64859e+06	6.69393e+06	8.62915e+06	7.67328e+06	7.86818e+06	6.73413e+06	6.55063e+06	7.20314e+06	6.35395e+06	5.75733e+06	6.25651e+06	9.24917e+06	1.43044e+07	1.16215e+07	1.6555e+07	4.14641e+06	3.39295e+06	3.95153e+06	3.4287e+06	2.47447e+06	3.33171e+06	5.72807e+06	6.84607e+06	5.63326e+06
Com_4829_pos	ERH	C17 H28 N8 O6	462.199	3.073	463.206	Invalid mass	No results	No results					1.04982e+06	814205	789639	814228	859056	896094	897817	1.11491e+06	951350	966705	1.37617e+06	1.40787e+06	8.63181e+06	9.27572e+06	5.80614e+06	7.08465e+06	3.55979e+06	7.3441e+06	1.40763e+07	4.18529e+06	6.54012e+06	9.53558e+06	1.46905e+07	8.89457e+06	4.22485e+06	3.75328e+06	4.02164e+06
Com_4878_pos	(2E,4E)-N-[2-(4-hydroxyphenyl)ethyl]dodeca-2,4-dienamide	C20 H29 N O2	315.219	7.473	316.226	Full match	No results	No results					9.90454e+06	9.11004e+06	1.42001e+07	1.00766e+07	1.08838e+07	7.87859e+06	1.29694e+07	1.12539e+07	1.11487e+07	8.33624e+06	7.24858e+06	7.94001e+06	5.51094e+06	8.57441e+06	9.28654e+06	1.01361e+07	9.18738e+06	1.61094e+07	8.25094e+06	4.93322e+06	7.80723e+06	7.6551e+06	6.71405e+06	6.78865e+06	1.10335e+07	1.08607e+07	9.92874e+06
Com_4961_pos	2-(2'-fluoro[1,1'-biphenyl]-4-yl)-5-methoxy-3-methyl-1H-indole	C22 H18 F N O	146.591	1.331	332.146	Invalid mass	No results	No results					6.0546e+06	6.16588e+06	6.11244e+06	7.83922e+06	1.59588e+07	6.89157e+06	7.61133e+06	3.8526e+06	1.81991e+06	2.61863e+06	3.16474e+06	3.31221e+06	3.23777e+06	3.19279e+06	2.91182e+06	3.07032e+06	3.76523e+06	3.63403e+06	5.23983e+06	1.02687e+07	1.58746e+07	7.13134e+06	9.09536e+06	9.3409e+06	4.81471e+06	5.85839e+06	6.07304e+06
Com_5097_pos	PC (2:0/16:2)	C26 H48 N O8 P	533.314	7.194	534.321	No results	Full match	No results	Lipids and lipid-like molecules	Glycerophospholipids	Glycerophosphocholines	Phosphocholines	4.46086e+06	1.24382e+07	1.74459e+07	1.72344e+07	4.22801e+06	6.06467e+06	103034	276016	90773.7	121540	444946	159035	586320	816572	1.14412e+06	937036	981802	1.06363e+06	752574	222847	306586	838472	609965	828622	4.12093e+06	4.039e+06	3.71964e+06
Com_5106_pos	N-(5-acetamidopentyl)acetamide	C9 H18 N2 O2	186.138	5.126	187.145	Invalid mass	No results	No results					1.37555e+07	1.27268e+07	1.58373e+07	1.65943e+07	2.03521e+07	1.59253e+07	1.21774e+06	1.27132e+06	1.15918e+06	1.1678e+06	1.47278e+06	1.39678e+06	1.74177e+06	1.37229e+06	1.25595e+06	2.27025e+06	1.51314e+06	3.01678e+06	1.59536e+06	2.27831e+06	1.69152e+06	970631	1.40575e+06	1.55017e+06	5.0191e+06	4.95739e+06	5.33716e+06
Com_5156_pos	Υ-L-Glutamyl-L-glutamic acid	C10 H16 N2 O7	276.099	1.233	277.106	No results	Invalid mass	No results	Organic acids and derivatives	Carboxylic acids and derivatives	Amino acids, peptides, and analogues	Glutamic acid and derivatives	1.09238e+07	8.85888e+06	8.94934e+06	1.24209e+07	1.40402e+07	8.66926e+06	1.21769e+07	1.21828e+07	1.28346e+07	1.25272e+07	1.12394e+07	1.30163e+07	1.43741e+07	1.30195e+07	1.35095e+07	1.11474e+07	1.30447e+07	1.33459e+07	9.40038e+06	9.86936e+06	1.2462e+07	9.78248e+06	1.95224e+07	1.18863e+07	1.38758e+07	1.17376e+07	1.00585e+07
Com_5199_pos	N-Oleoyl Glycine	C20 H37 N O3	339.278	7.972	340.286	No results	No results	Full match	Organic acids and derivatives	Carboxylic acids and derivatives	Amino acids, peptides, and analogues	N-acyl-alpha amino acids	1.35135e+07	1.6626e+07	1.06113e+07	1.31325e+07	1.47058e+07	9.39627e+06	9.41443e+06	1.06718e+07	1.22729e+07	9.29023e+06	9.24253e+06	1.01341e+07	3.39929e+06	5.03204e+06	4.55192e+06	4.4114e+06	2.37602e+06	2.3195e+06	5.32903e+06	7.4251e+06	6.84843e+06	5.4443e+06	4.46046e+06	4.91398e+06	9.46643e+06	8.47565e+06	8.96661e+06
Com_5215_pos	11-Ketoetiocholanolone	C19 H28 O3	304.203	8.252	305.21	No results	No results	Full match	Lipids and lipid-like molecules	Steroids and steroid derivatives	Androstane steroids	Androgens and derivatives	1.18627e+07	1.28879e+07	1.08454e+07	8.60738e+06	1.95849e+07	1.62515e+07	1.20074e+06	2.1091e+06	3.25657e+06	1.80615e+06	1.371e+06	2.82408e+06	1.48626e+06	1.92968e+06	1.4976e+06	1.79474e+06	461479	225757	1.202e+06	2.32873e+06	1.55666e+06	1.53044e+06	931110	1.32123e+06	5.88731e+06	5.46391e+06	5.61706e+06
Com_5245_pos	DGMG (18:2)	C33 H58 O14	678.384	7.414	679.391	No results	No results	Full match					2.67228e+06	2.64191e+06	1.66071e+07	6.46294e+06	6.22774e+06	1.49083e+07	95349.6	68944.5	40227.4	106213	68082	38185.1	48761.7	40976.8	50402.4	46988	44966	51727.7	44906.2	58281.8	61709.7	35311.8	52585.4	38567.3	740064	1.18318e+06	641186
Com_5291_pos	2,4-dihydroxyheptadec-16-en-1-yl acetate	C19 H36 O4	350.245	8.005	351.252	Invalid mass	No match	No match					1.53205e+07	1.61156e+07	6.96599e+06	5.13154e+06	8.42639e+06	8.9529e+06	4.84375e+06	2.29739e+06	1.31995e+06	2.60559e+06	6.01728e+06	1.11281e+06	2.32094e+06	749795	1.14746e+06	1.93339e+06	4.75959e+06	2.50887e+06	3.40042e+06	7.63914e+06	5.62472e+06	4.76257e+06	9.64161e+06	6.40783e+06	5.08645e+06	5.814e+06	5.92072e+06
Com_5348_pos	N,N-Diethyldodecanamide	C16 H33 N O	255.257	9.993	256.265	Full match	Partial match	No results					4.66166e+06	4.91824e+06	3.47422e+06	2.64586e+06	2.04088e+06	1.5423e+06	1.3183e+07	1.44154e+07	1.27739e+07	1.15287e+07	8.8094e+06	7.2644e+06	7.0898e+06	2.6977e+06	3.44065e+06	2.60511e+06	5.09204e+06	3.28072e+06	3.10601e+06	3.62428e+06	4.31012e+06	5.86428e+06	4.36491e+06	2.03654e+06	5.46153e+06	5.69688e+06	3.52263e+06
Com_5384_pos	N-Acetyl-L-leucine	C8 H15 N O3	173.106	1.405	174.113	No results	No results	Full match	Organic acids and derivatives	Carboxylic acids and derivatives	Amino acids, peptides, and analogues	Leucine and derivatives	1.33612e+07	1.57083e+07	1.09963e+07	8.22105e+06	1.26273e+07	1.16427e+07	7.21269e+06	6.76273e+06	6.87519e+06	7.35966e+06	8.75882e+06	7.86716e+06	8.03638e+06	6.97145e+06	7.70167e+06	5.31292e+06	7.76534e+06	9.13328e+06	6.28331e+06	8.37969e+06	5.7925e+06	4.47945e+06	3.72583e+06	4.81007e+06	7.26978e+06	8.5682e+06	6.93575e+06
Com_5478_pos	5-hydroxy-2-phenyl-4H-chromen-4-one	C15 H10 O3	238.062	6.062	239.069	Invalid mass	Invalid mass	No results					2.6594e+06	2.23923e+06	1.75051e+06	1.88083e+06	2.06959e+06	2.36515e+06	4.21154e+06	4.16173e+06	7.71388e+06	9.00483e+06	8.30104e+06	1.27139e+07	5.09531e+06	3.07913e+06	5.07766e+06	4.8873e+06	1.46545e+06	1.07878e+06	5.20928e+06	8.30201e+06	3.60504e+06	3.52777e+06	1.87454e+06	6.62508e+06	4.84403e+06	4.68213e+06	4.92162e+06
Com_5480_pos	2-(1-naphthyl)-N-(6-quinoxalinyl)acetamide	C20 H15 N3 O	296.101	1.4	297.109	Invalid mass	No results	No results					1.15786e+07	1.24772e+07	1.47785e+07	1.71712e+07	1.12705e+07	8.10051e+06	4.08674e+06	3.46814e+06	2.85189e+06	2.50045e+06	1.54226e+06	2.0881e+06	3.36628e+06	2.33757e+06	1.77524e+06	3.3551e+06	3.5621e+06	1.70679e+06	2.71991e+06	3.69824e+06	4.7049e+06	2.96411e+06	1.73334e+06	3.11523e+06	4.99873e+06	5.05381e+06	4.5004e+06
Com_5521_pos	Cortodoxone	C21 H30 O4	346.213	8.677	347.221	No results	No results	Full match	Lipids and lipid-like molecules	Steroids and steroid derivatives	Hydroxysteroids	21-hydroxysteroids	9.64345e+06	9.44912e+06	8.71679e+06	8.26047e+06	8.34108e+06	1.45787e+07	3.14185e+06	3.57524e+06	4.97881e+06	3.43316e+06	4.21646e+06	5.72784e+06	2.98728e+06	3.39574e+06	2.64377e+06	3.19841e+06	2.43991e+06	2.1962e+06	7.92695e+06	9.04281e+06	9.89024e+06	9.22499e+06	3.96863e+06	1.36736e+07	8.60597e+06	7.74145e+06	9.12405e+06
Com_5531_pos	Palmitoleic acid	C16 H30 O2	254.226	7.953	255.233	No results	Full match	Full match	Lipids and lipid-like molecules	Fatty Acyls	Fatty acids and conjugates	Long-chain fatty acids	1.52526e+07	1.50518e+07	7.77206e+06	7.24404e+06	7.07519e+06	8.70668e+06	8.30508e+06	5.57894e+06	4.91102e+06	6.95919e+06	1.14357e+07	6.95173e+06	6.65367e+06	3.61063e+06	5.71734e+06	8.00449e+06	9.52776e+06	7.24651e+06	4.22547e+06	8.78793e+06	5.61858e+06	4.03754e+06	4.52278e+06	3.99851e+06	8.40276e+06	9.11189e+06	8.06569e+06
Com_5556_pos	2-acetamido-3-(4-methoxyphenyl)propanoic acid	C12 H15 N O4	237.101	5.206	238.109	Invalid mass	No results	No results					1.14486e+07	8.34987e+06	1.1919e+07	1.25125e+07	1.77105e+07	1.31181e+07	6.52954e+06	6.42762e+06	3.35258e+06	7.89732e+06	7.38025e+06	6.9428e+06	4.04337e+06	4.09818e+06	6.28901e+06	4.93408e+06	7.73618e+06	6.91138e+06	2.82475e+06	3.21303e+06	3.23125e+06	2.24902e+06	4.14622e+06	2.87389e+06	6.49633e+06	6.39032e+06	6.59707e+06
Com_5577_pos	1-[4-hydroxy-3-(3-methylbut-2-en-1-yl)phenyl]ethan-1-one	C13 H16 O2	204.116	5.814	205.123	Full match	Partial match	No results					5.34249e+06	5.98142e+06	1.50287e+07	8.6477e+06	1.00961e+07	1.4037e+07	1.23262e+06	1.16897e+06	1.33399e+06	1.49063e+06	1.34867e+06	1.30291e+06	1.37035e+06	1.46162e+06	1.42465e+06	1.35963e+06	1.60149e+06	1.59103e+06	1.04344e+06	1.07556e+06	831690	897179	976097	804868	3.18781e+06	2.65702e+06	2.95265e+06
Com_5640_pos	Feruloyl Putrescine	C14 H20 N2 O3	264.149	5.065	265.156	No results	No results	Full match	Phenylpropanoids and polyketides	Cinnamic acids and derivatives	Hydroxycinnamic acids and derivatives	Coumaric acids and derivatives	6.3786e+06	5.40193e+06	5.45321e+06	4.68459e+06	4.15729e+06	4.96679e+06	7.37808e+06	5.52234e+06	5.55173e+06	6.44125e+06	5.37798e+06	6.83049e+06	1.00769e+07	7.13274e+06	5.66055e+06	7.77727e+06	1.28273e+07	7.93045e+06	4.92594e+06	4.08729e+06	3.73002e+06	4.74863e+06	4.14006e+06	4.0849e+06	6.23103e+06	5.5945e+06	6.52182e+06
Com_5644_pos	L-Argininosuccinate	C10 H18 N4 O6	290.122	1.723	291.13	No results	No results	Full match	Organic acids and derivatives	Carboxylic acids and derivatives	Amino acids, peptides, and analogues	Aspartic acid and derivatives	7.01069e+06	6.81951e+06	7.28263e+06	8.7583e+06	8.46688e+06	7.40634e+06	1.02497e+06	1.06252e+06	1.31432e+06	1.22361e+06	1.382e+06	1.46769e+06	2.4907e+06	2.0007e+06	1.62865e+06	3.42415e+06	2.66019e+06	1.30433e+06	1.06344e+07	6.42274e+06	8.94214e+06	1.2181e+07	1.17914e+07	939963	2.75699e+06	4.39305e+06	4.70575e+06
Com_5713_pos	Ip7G	C16 H23 N5 O5	365.171	4.903	366.178	No results	No results	Full match					2.18127e+06	1.70181e+06	1.99243e+06	1.48377e+06	2.46042e+06	1.7424e+06	1.57336e+06	2.11822e+06	2.06504e+06	2.3632e+06	5.84784e+06	1.65383e+06	4.18184e+06	1.959e+06	5.15487e+06	1.95108e+06	3.23128e+06	1.24421e+07	2.75444e+06	1.94409e+06	2.44753e+06	2.76937e+06	2.03329e+06	2.49512e+06	2.33028e+06	1.84563e+06	1.67904e+06
Com_5782_pos	15(S)-HpETE	C20 H32 O4	318.221	6.364	319.228	Invalid mass	No results	No results	Lipids and lipid-like molecules	Fatty Acyls	Eicosanoids	Hydroperoxyeicosatetraenoic acids	646097	565587	745094	747428	754573	962798	5.39685e+06	3.54794e+06	3.54485e+06	4.77598e+06	6.25952e+06	4.2331e+06	5.12499e+06	6.59284e+06	5.68772e+06	9.66384e+06	7.70929e+06	6.39184e+06	5.62157e+06	4.08307e+06	3.78624e+06	1.17458e+07	2.602e+06	6.00113e+06	5.56574e+06	4.86792e+06	4.25176e+06
Com_5797_pos	APK	C14 H26 N4 O4	356.207	4.951	357.214	Invalid mass	No results	No results					1.1321e+07	1.403e+07	1.35038e+07	1.51255e+07	1.48871e+07	1.43343e+07	1.13007e+06	1.05596e+06	1.22043e+06	1.19091e+06	1.08336e+06	1.0348e+06	962190	930445	873990	1.12495e+06	1.10123e+06	828536	1.9798e+06	1.95094e+06	1.75531e+06	1.89632e+06	1.67916e+06	1.82937e+06	4.10813e+06	5.58627e+06	3.47088e+06
Com_5827_pos	(2-morpholino-5-nitrophenyl)methanol	C11 H14 N2 O4	238.096	1.404	239.104	Full match	No results	Full match					1.33971e+07	1.31188e+07	1.25883e+07	1.4403e+07	1.386e+07	1.45052e+07	6.44317e+06	5.51126e+06	8.02538e+06	7.82958e+06	6.34822e+06	7.03768e+06	6.10077e+06	5.31511e+06	5.18536e+06	7.00575e+06	5.6841e+06	6.38907e+06	8.13522e+06	1.02496e+07	7.91938e+06	7.39088e+06	1.00889e+07	1.09182e+07	7.60167e+06	9.36172e+06	6.92537e+06
Com_5831_pos	Biliverdin	C33 H34 N4 O6	582.251	6.466	583.258	No results	Full match	No results	Organoheterocyclic compounds	Tetrapyrroles and derivatives	Bilirubins	Bilirubins	507905	717515	225126	346664	469195	619637	2.14962e+06	2.42069e+06	2.08754e+06	2.22251e+06	852889	1.79492e+06	4.76284e+06	4.12572e+06	3.06639e+06	1.78584e+06	2.33957e+06	2.80469e+06	8.3001e+06	4.97907e+06	1.12532e+07	9.33072e+06	6.89355e+06	1.2607e+07	4.40625e+06	3.30839e+06	3.10908e+06
Com_5922_pos	PE (2:0/16:2)	C23 H42 N O8 P	491.267	7.327	492.274	No results	Full match	No results	Lipids and lipid-like molecules	Glycerophospholipids	Glycerophosphoethanolamines	1-alkyl,2-acylglycerophosphoethanolamines	2.65004e+06	8.60677e+06	1.37485e+07	1.11541e+07	2.85944e+06	7.39228e+06	141541	537379	109353	116692	370825	148742	460796	474937	654767	681057	673560	406639	581516	107233	329073	549173	331432	247580	2.26963e+06	2.24041e+06	2.136e+06
Com_5959_pos	2-hydroxy-6-[(8Z,11Z)-pentadeca-8,11,14-trien-1-yl]benzoic acid	C22 H30 O3	324.205	10.017	325.212	Invalid mass	No results	No results					8.39181e+06	6.29622e+06	5.8867e+06	5.11701e+06	7.14054e+06	2.93165e+06	1.29831e+07	9.34416e+06	9.8858e+06	9.27619e+06	6.64005e+06	7.613e+06	7.7436e+06	7.33603e+06	5.624e+06	6.62914e+06	6.17626e+06	7.2184e+06	6.75789e+06	7.92955e+06	1.00581e+07	8.03194e+06	1.92371e+07	7.3311e+06	8.31511e+06	9.39706e+06	9.03189e+06
Com_5985_pos	Heptadecanoic Acid	C17 H34 O2	292.241	8.444	293.249	Invalid mass	No match	No results	Lipids and lipid-like molecules	Fatty Acyls	Fatty acids and conjugates	Long-chain fatty acids	1.37076e+07	1.3319e+07	8.67958e+06	6.40274e+06	1.04668e+07	1.32865e+07	1.45906e+06	956983	1.13262e+06	850227	959273	834879	987012	594545	539608	544026	600260	586841	1.08704e+06	2.85257e+06	2.25905e+06	1.61377e+06	1.72561e+06	2.22308e+06	2.9078e+06	3.26156e+06	3.06813e+06
Com_6044_pos	Fisetin	C15 H10 O6	286.051	1.179	287.059	No results	Invalid mass	No results	Phenylpropanoids and polyketides	Flavonoids	Flavones	Flavonols	223370	347308	173057	117489	321294	148294	439054	193337	149899	233008	164160	163578	167824	151024	169951	184117	170593	213005	432874	4.89525e+06	1.15476e+07	6.30156e+06	5.43591e+06	8.99122e+06	1.39883e+06	2.0826e+06	1.90395e+06
Com_6115_pos	Andrographolide	C20 H30 O5	372.19	5.247	373.198	No results	Invalid mass	No results	Organoheterocyclic compounds	Lactones	Gamma butyrolactones	Gamma butyrolactones	1.38614e+07	1.06606e+07	1.29916e+07	8.6756e+06	8.72769e+06	9.7813e+06	2.9769e+06	3.15366e+06	5.84736e+06	5.41603e+06	4.10525e+06	7.32863e+06	3.09327e+06	2.9728e+06	3.40399e+06	3.54645e+06	2.98845e+06	4.65013e+06	3.21265e+06	7.48738e+06	5.02798e+06	3.16212e+06	4.02815e+06	3.46741e+06	5.34334e+06	4.92867e+06	5.64773e+06
Com_6156_pos	Ifenprodil	C21 H27 N O2	343.212	5.328	344.219	No results	Invalid mass	No results	Organoheterocyclic compounds	Piperidines	Benzylpiperidines	4-benzylpiperidines	8.21449e+06	8.27063e+06	7.83182e+06	1.07083e+07	1.23496e+07	7.80998e+06	8.60112e+06	4.32649e+06	5.71056e+06	4.80052e+06	4.64332e+06	4.98074e+06	1.54141e+06	1.73719e+06	1.53839e+06	1.83554e+06	1.83575e+06	2.38312e+06	2.91957e+06	5.9263e+06	1.11746e+07	5.27282e+06	3.81009e+06	6.39449e+06	6.86075e+06	5.61803e+06	6.37989e+06
Com_6180_pos	Cholic acid	C24 H40 O5	408.289	9.116	409.296	No results	No results	Full match	Lipids and lipid-like molecules	Steroids and steroid derivatives	Bile acids, alcohols and derivatives	Trihydroxy bile acids, alcohols and derivatives	83071.2	322841	502148	311968	107873	67425.5	1.21685e+07	1.08228e+07	6.98834e+06	4.07873e+06	6.47629e+06	7.62638e+06	2.78095e+06	2.72166e+06	2.40321e+06	2.74429e+06	3.73142e+06	1.00543e+06	1.96777e+06	1.15687e+06	2.90072e+06	1.85985e+06	1.56213e+06	34127.9	1.97231e+06	2.39399e+06	1.40872e+06
Com_6281_pos	Sedanolide	C12 H18 O2	176.121	8.052	177.128	No results	Invalid mass	No results	Organoheterocyclic compounds	Isobenzofurans	Not available	Isobenzofurans	1.16151e+07	1.23093e+07	1.14958e+07	1.24955e+07	1.39735e+07	1.20409e+07	5.80348e+06	1.00383e+07	1.02254e+07	8.86314e+06	6.68515e+06	9.72713e+06	5.28958e+06	6.69063e+06	5.59331e+06	5.66158e+06	3.29931e+06	2.13522e+06	8.21131e+06	8.80763e+06	9.57097e+06	7.0423e+06	5.19081e+06	7.42325e+06	9.46109e+06	8.44805e+06	9.30508e+06
Com_6319_pos	1-Phenyl-3-methyl-5-pyrazolone	C10 H10 N2 O	157.054	5.011	158.061	Invalid mass	Invalid mass	No results					2.96641e+06	2.19584e+06	3.18875e+06	2.49401e+06	2.61455e+06	2.23269e+06	8.82403e+06	5.93654e+06	6.14333e+06	5.78765e+06	1.00169e+07	3.65119e+06	1.82825e+06	1.68247e+06	1.76729e+06	2.92472e+06	1.92021e+06	1.80156e+06	3.6085e+06	2.87148e+06	2.9327e+06	2.78705e+06	3.62098e+06	2.43762e+06	1.99539e+06	3.50231e+06	3.15423e+06
Com_6334_pos	N-Carbamyl-L-glutamicacid	C6 H10 N2 O5	190.06	1.322	191.067	No results	No results	Full match	Benzenoids	Benzene and substituted derivatives	Diphenylmethanes	Diphenylmethanes	8.45261e+06	9.2176e+06	1.22485e+07	1.17946e+07	1.27376e+07	9.74252e+06	3.72406e+06	2.72862e+06	4.27497e+06	3.13637e+06	3.48733e+06	3.72305e+06	4.69327e+06	4.34393e+06	6.15813e+06	6.76954e+06	6.13902e+06	5.41529e+06	3.18793e+06	3.61063e+06	2.1048e+06	2.76499e+06	1.77609e+06	3.06919e+06	3.84862e+06	4.63156e+06	5.02203e+06
Com_6378_pos	NSI-189	C22 H30 N4 O	366.241	6.45	367.249	No results	No results	Full match	Organoheterocyclic compounds	Pyridines and derivatives	Pyridinecarboxylic acids and derivatives	Pyridinecarboxylic acids and derivatives	3.65696e+06	8.70082e+06	1.21228e+07	8.12077e+06	3.3995e+06	9.99216e+06	167566	124106	134421	151659	190388	123032	192336	178115	179488	320455	310957	269263	268784	256062	300854	311775	286714	165199	1.88431e+06	1.74113e+06	1.60158e+06
Com_6385_pos	Lysopc 16:1	C24 H48 N O7 P	493.319	10.283	494.327	No results	No results	Full match	Lipids and lipid-like molecules	Glycerophospholipids	Glycerophosphocholines	Phosphocholines	114125	2.58942e+06	192161	2.7507e+06	2.58289e+06	636457	704721	456112	385992	303265	347422	323761	920187	759725	928538	536633	1.24555e+06	427624	3.86614e+06	1.06272e+07	6.23723e+06	3.09097e+06	4.33757e+06	1.94713e+06	1.67922e+06	2.20942e+06	1.55104e+06
Com_6401_pos	3-(tert-butyl)-1-methyl-N-(6-quinoxalinyl)-1H-pyrazole-5-carboxamide	C17 H19 N5 O	309.159	5.875	310.166	Full match	No results	No results					6.35989e+06	8.87292e+06	9.13165e+06	9.77981e+06	8.26592e+06	1.24013e+07	3.07908e+06	3.65404e+06	4.8597e+06	5.37084e+06	3.56729e+06	6.31924e+06	1.8369e+06	2.78655e+06	2.8892e+06	1.96975e+06	2.521e+06	5.01112e+06	2.14035e+06	2.32407e+06	6.77349e+06	1.6179e+06	857268	756628	4.61796e+06	4.34267e+06	4.06581e+06
Com_6464_pos	2,6-Di-tert-butyl-1,4-benzoquinone	C14 H20 O2	220.147	6.925	221.155	No results	Full match	No results	Lipids and lipid-like molecules	Prenol lipids	Monoterpenoids	Monocyclic monoterpenoids	6.06405e+06	4.8483e+06	1.18784e+07	6.59279e+06	7.0605e+06	9.30516e+06	1.73016e+06	1.71633e+06	1.73316e+06	1.56648e+06	1.66672e+06	1.59285e+06	1.2986e+06	1.24409e+06	1.24374e+06	1.32996e+06	1.37419e+06	1.57314e+06	1.31713e+06	1.64821e+06	1.38328e+06	1.65997e+06	2.28737e+06	1.41798e+06	3.68531e+06	3.35897e+06	2.67499e+06
Com_6507_pos	4-Ethoxybenzaldehyde	C9 H10 O2	167.095	5.8	168.103	No results	Invalid mass	No match	Benzenoids	Phenol ethers	Not available	Phenol ethers	6.45918e+06	7.6068e+06	6.76752e+06	7.09819e+06	1.13466e+07	9.31958e+06	6.91753e+06	9.51876e+06	5.17445e+06	4.62632e+06	3.79389e+06	3.80562e+06	5.61387e+06	5.93305e+06	6.88399e+06	7.0034e+06	1.01753e+07	6.61108e+06	4.76452e+06	4.17896e+06	5.44994e+06	5.10026e+06	5.46213e+06	4.81215e+06	6.09166e+06	5.6406e+06	5.19398e+06
Com_6509_pos	RMH	C17 H30 N8 O4 S	464.193	5.127	465.2	Invalid mass	No results	No results					8.96858e+06	1.03581e+07	1.01366e+07	1.30223e+07	1.0726e+07	1.01867e+07	256163	240053	233075	251598	246831	260841	296785	248703	260003	278973	330542	270899	452353	323157	435928	433785	453578	505848	2.53303e+06	3.1205e+06	2.94499e+06
Com_6524_pos	3-[5-(benzylthio)-4-methyl-4H-1,2,4-triazol-3-yl]-5-oct-1-ynylpyridine	C23 H26 N4 S	390.19	6.085	391.198	Invalid mass	No results	No results					7.70039e+06	1.09442e+07	1.11323e+07	1.2971e+07	1.2889e+07	1.02462e+07	290683	2.00319e+06	1.03265e+06	368065	331925	622959	1.12362e+06	1.04202e+06	1.48298e+06	1.41028e+06	324381	367275	1.46774e+06	646075	1.52063e+06	1.24619e+06	194811	1.19648e+06	3.51945e+06	4.47752e+06	3.50187e+06
Com_6665_pos	N-(5-methyl-3-isoxazolyl)-2,3-dihydro-1-benzofuran-5-sulfonamide	C12 H12 N2 O4 S	280.05	5.952	281.057	Invalid mass	No results	No results					283506	296224	267387	267150	320514	295903	449906	465138	525582	573241	521000	476209	539237	503927	468889	505735	632271	571034	2.49662e+06	9.84024e+06	5.73018e+06	3.35615e+06	2.79893e+06	4.47619e+06	1.08763e+06	925603	997438
Com_6696_pos	ELK	C17 H32 N4 O6	370.223	5.057	371.23	Invalid mass	No results	No results					1.01392e+07	1.09495e+07	9.3911e+06	7.70771e+06	7.60463e+06	6.11849e+06	1.06418e+06	986843	761133	1.90323e+06	973441	710449	882536	1.06704e+06	1.14241e+06	774834	1.15795e+06	865314	1.36163e+06	1.55843e+06	1.14758e+06	790965	1.20381e+06	714134	3.36435e+06	2.8589e+06	2.50138e+06
Com_6760_pos	7-(2-hydroxypropan-2-yl)-1,4a-dimethyl-decahydronaphthalen-1-ol	C15 H28 O2	222.199	7.614	223.207	Invalid mass	No results	No results					1.11053e+07	1.06923e+07	9.67738e+06	9.22953e+06	1.06649e+07	1.12291e+07	3.70465e+06	5.54682e+06	7.2251e+06	6.19712e+06	4.43643e+06	6.76066e+06	1.81941e+06	954075	1.57019e+06	1.44627e+06	1.24699e+06	660137	1.42711e+06	2.00614e+06	2.07247e+06	1.36339e+06	1.37858e+06	1.23463e+06	5.02649e+06	4.44743e+06	3.91989e+06
Com_6782_pos	4-Hydroxyretinoic Acid	C20 H28 O3	316.205	6.18	317.212	No results	No results	Full match	Lipids and lipid-like molecules	Prenol lipids	Retinoids	Retinoids	1.19429e+06	1.12874e+06	1.16107e+06	1.39538e+06	1.34776e+06	1.18349e+06	6.57542e+06	5.26828e+06	3.61092e+06	4.76738e+06	5.69744e+06	4.0928e+06	6.38732e+06	6.05821e+06	5.70866e+06	8.04097e+06	7.66737e+06	9.30281e+06	4.01773e+06	4.02863e+06	2.6567e+06	5.96442e+06	2.41568e+06	3.91003e+06	4.52881e+06	4.46143e+06	4.42073e+06
Com_6912_pos	ARH	C15 H26 N8 O4	382.214	7.052	383.221	Invalid mass	No results	No results					2.32459e+06	3.57583e+06	5.87433e+06	2.01879e+06	1.30393e+06	1.07933e+07	558535	701203	504248	606298	758601	815676	469090	236988	399810	541793	553878	461168	413319	521300	539519	374864	273826	552790	3.91472e+06	2.55822e+06	2.97843e+06
Com_6983_pos	2-[5-(2-hydroxypropyl)oxolan-2-yl]propanoic acid	C10 H18 O4	224.103	6.185	225.111	Invalid mass	Invalid mass	No results					1.078e+07	8.93278e+06	9.22985e+06	6.08532e+06	1.06488e+07	1.06148e+07	1.27466e+06	1.77435e+06	861259	957391	536069	883726	678178	451562	863374	613684	535067	521728	717410	1.56938e+06	875351	778659	1.07286e+06	746624	2.59751e+06	2.16018e+06	2.743e+06
Com_7072_pos	1-(4-methoxyphenyl)propane-1,2-diol	C10 H14 O3	164.084	7.968	165.092	Invalid mass	No match	No match					8.38058e+06	9.97425e+06	8.80402e+06	9.25212e+06	9.3045e+06	9.8961e+06	3.41631e+06	4.70021e+06	6.21354e+06	4.39322e+06	3.86868e+06	5.15486e+06	1.73272e+06	1.79319e+06	1.65828e+06	1.65523e+06	1.56382e+06	1.09854e+06	2.03882e+06	3.12493e+06	2.3152e+06	1.59556e+06	2.29817e+06	1.89939e+06	5.71375e+06	5.06389e+06	4.6254e+06
Com_7074_pos	1-(4-Methoxyphenyl)-2-propanone	C10 H12 O2	164.084	7.195	165.092	No results	No results	Full match					1.01151e+07	9.97109e+06	9.16367e+06	9.53325e+06	1.0921e+07	9.43826e+06	1.06272e+06	2.28446e+06	1.65362e+06	2.10845e+06	730886	2.17871e+06	967493	2.03547e+06	1.47405e+06	1.00394e+06	777040	581522	1.12707e+06	1.73678e+06	1.23309e+06	936908	1.03538e+06	1.03361e+06	4.12583e+06	2.99323e+06	3.07402e+06
Com_7136_pos	4-Hydroxy-3-methylbenzoic acid	C8 H8 O3	152.048	4.831	153.055	No results	No results	Full match	Benzenoids	Benzene and substituted derivatives	Benzoic acids and derivatives	Hydroxybenzoic acid derivatives	4.0483e+06	8.25542e+06	7.47769e+06	7.45351e+06	1.05663e+07	1.02134e+07	3.54964e+06	3.24912e+06	3.33396e+06	4.39095e+06	3.89302e+06	3.54148e+06	5.26675e+06	5.9412e+06	8.04476e+06	4.59432e+06	6.49041e+06	6.99014e+06	2.45639e+06	2.18607e+06	2.40712e+06	2.21675e+06	2.92274e+06	2.29892e+06	4.718e+06	4.68048e+06	4.85555e+06
Com_7176_pos	SPH	C14 H21 N5 O5	361.139	3.043	362.147	Invalid mass	No results	No results					2.8117e+06	2.919e+06	2.07966e+06	2.58713e+06	2.14019e+06	2.87201e+06	1.99141e+06	2.46184e+06	2.89603e+06	2.77822e+06	4.93736e+06	4.15058e+06	5.52105e+06	7.8122e+06	7.39453e+06	4.9771e+06	6.93145e+06	8.41825e+06	4.60518e+06	3.71845e+06	4.19776e+06	5.29148e+06	8.16237e+06	4.86329e+06	5.56219e+06	5.86146e+06	5.56911e+06
Com_7182_pos	Thymidine	C10 H14 N2 O5	225.065	1.658	226.072	No results	Invalid mass	No results	Nucleosides, nucleotides, and analogues	Pyrimidine nucleotides	Pyrimidine deoxyribonucleotides	Pyrimidine 2'-deoxyribonucleoside monophosphates	6.32647e+06	8.7805e+06	5.97259e+06	9.15492e+06	7.20934e+06	1.00748e+07	3.80124e+06	3.56978e+06	3.02719e+06	3.46365e+06	3.81423e+06	3.72533e+06	2.44371e+06	3.48527e+06	2.6483e+06	4.27656e+06	3.69221e+06	2.56777e+06	2.11433e+06	3.52956e+06	3.42326e+06	2.47756e+06	2.59133e+06	2.87372e+06	4.22348e+06	4.19065e+06	3.83708e+06
Com_7328_pos	3-hydroxy-2-octylpentanedioic acid	C13 H24 O5	242.153	6.564	243.16	Invalid mass	No results	No results					3.14789e+06	3.26602e+06	9.42749e+06	5.30951e+06	5.15583e+06	7.17212e+06	771566	723015	655448	998468	849429	2.24341e+06	643061	478718	542096	410448	513699	538658	591758	520234	595381	367257	571975	466653	1.96091e+06	2.40742e+06	2.1614e+06
Com_7425_pos	19-Nortestosterone	C18 H26 O2	274.192	9.199	275.2	No results	No results	Full match	Lipids and lipid-like molecules	Steroids and steroid derivatives	Estrane steroids	Estrogens and derivatives	1.27915e+06	983607	835713	447800	797760	378984	8.82374e+06	4.83676e+06	6.08301e+06	5.08936e+06	6.28807e+06	4.14948e+06	1.49056e+06	696216	819757	722343	1.27692e+06	1.21042e+06	990015	953202	1.06708e+06	588678	892988	734460	2.01995e+06	2.24593e+06	2.14196e+06
Com_7483_pos	17alpha-Hydroxyprogesterone	C21 H30 O3	330.219	8.839	331.226	No results	No results	Full match	Lipids and lipid-like molecules	Steroids and steroid derivatives	Pregnane steroids	Gluco/mineralocorticoids, progestogins and derivatives	6.80704e+06	5.91454e+06	7.57073e+06	5.34249e+06	4.21242e+06	9.35994e+06	577647	404222	926859	426554	200223	277500	200983	154387	202524	164375	230143	182856	504428	4.5066e+06	988234	199360	920907	3.45347e+06	1.39713e+06	1.54261e+06	1.70134e+06
Com_7515_pos	Prostaglandin E1	C20 H34 O5	354.241	7.191	355.247	No results	No results	Full match	Lipids and lipid-like molecules	Fatty Acyls	Eicosanoids	Prostaglandins and related compounds	6.74165e+06	8.41817e+06	6.17126e+06	6.08841e+06	9.46998e+06	9.30295e+06	2.80201e+06	5.05566e+06	5.30129e+06	4.61216e+06	1.95606e+06	4.49366e+06	2.19497e+06	1.69328e+06	1.93189e+06	2.11824e+06	1.22412e+06	360435	1.15566e+06	927413	1.2943e+06	1.07901e+06	1.11638e+06	849221	6.50146e+06	7.23848e+06	3.74682e+06
Com_7594_pos	Acrylfentanyl-d5	C22 H21 [2]H5 N2 O	339.241	7.911	340.249	Invalid mass	No results	No results					918300	5.76301e+06	3.24744e+06	7.91747e+06	1.03766e+07	6.31046e+06	732125	548752	531437	333336	94053	356247	77829.1	55912.3	82356.1	81292.1	79398.6	81729.2	53355.2	79341.2	90355.8	52573.7	79820.5	97041	1.50002e+06	1.54785e+06	1.53083e+06
Com_7608_pos	Imidazoleacetic acid	C5 H6 N2 O2	143.07	1.39	144.078	No results	Invalid mass	No results	Organoheterocyclic compounds	Azoles	Imidazoles	Imidazolyl carboxylic acids and derivatives	5.45232e+06	4.15565e+06	5.14411e+06	4.37495e+06	5.96216e+06	5.01028e+06	3.76159e+06	3.8628e+06	4.26032e+06	4.00812e+06	4.97666e+06	4.10046e+06	4.62271e+06	4.24317e+06	4.90159e+06	5.72771e+06	4.85409e+06	7.58496e+06	4.30412e+06	5.01891e+06	3.16836e+06	4.73288e+06	3.45846e+06	4.34791e+06	4.09919e+06	4.29081e+06	5.5004e+06
Com_7649_pos	LDGTS 8:0	C18 H35 N O6	361.248	6.344	362.255	No results	Full match	No results	Lipids and lipid-like molecules	Glycerolipids	Triradylcglycerols	Alkyldiacylglycerols	3.54414e+06	4.36569e+06	7.95808e+06	6.87123e+06	4.50737e+06	9.00807e+06	201393	184343	159917	199106	156327	168124	208324	235969	242413	211326	233187	217412	210148	188551	177713	172447	217011	192755	1.48096e+06	1.54593e+06	1.45019e+06
Com_7660_pos	7-hydroxy-5-methoxy-2-phenyl-3,4-dihydro-2H-1-benzopyran-4-one	C16 H14 O4	292.071	5.099	293.078	Invalid mass	No results	No results					433283	481739	451524	444767	443121	410511	8.34611e+06	4.6178e+06	3.37913e+06	4.17719e+06	3.77172e+06	1.75936e+06	916611	592890	1.17459e+06	634354	700504	1.04965e+06	1.09478e+06	1.07389e+06	945241	1.09444e+06	973463	1.00138e+06	1.72145e+06	1.05744e+06	1.5802e+06
Com_7661_pos	5-[(10Z)-14-(3,5-dihydroxyphenyl)tetradec-10-en-1-yl]benzene-1,3-diol	C26 H36 O4	452.255	5.262	453.262	Invalid mass	No results	No results					4.74397e+06	4.36815e+06	3.84422e+06	4.30867e+06	5.9243e+06	5.06248e+06	1.62712e+06	4.52685e+06	6.44537e+06	2.15742e+06	2.99423e+06	7.17257e+06	1.07062e+06	1.09663e+06	931848	1.17462e+06	1.06923e+06	1.00599e+06	1.08765e+06	1.07827e+06	969754	980061	1.04977e+06	1.07315e+06	3.08973e+06	2.21594e+06	2.02035e+06
Com_7760_pos	2-{[3-(2,3,4,5,6-pentamethylphenyl)prop-2-ynyl]oxy}tetrahydro-2H-pyran	C19 H26 O2	286.195	10.072	287.202	Full match	Not the top hit	Full match					5.47857e+06	8.19032e+06	8.53714e+06	4.75534e+06	1.84432e+06	2.07008e+06	3.00884e+06	3.23161e+06	2.22494e+06	1.80963e+06	1.7152e+06	1.72821e+06	525186	273624	519025	239065	615026	230384	161970	172678	172993	205742	216188	163946	2.75912e+06	1.65861e+06	1.44286e+06
Com_7888_pos	Bosentan	C27 H29 N5 O6 S	551.178	4.665	552.186	Invalid mass	No results	No results					2.53856e+06	2.94889e+06	1.57422e+06	1.91812e+06	3.43102e+06	3.96319e+06	2.63196e+06	2.0896e+06	2.51895e+06	2.07937e+06	2.52607e+06	3.94691e+06	3.55856e+06	5.73403e+06	5.57942e+06	4.77875e+06	2.40734e+06	5.56397e+06	5.0854e+06	6.00238e+06	7.18008e+06	4.31448e+06	4.68669e+06	3.66022e+06	3.18698e+06	3.80998e+06	4.23978e+06
Com_7931_pos	2-Methylbutyroylcarnitine	C12 H23 N O4	245.164	6.045	246.171	No results	No results	Full match	Lipids and lipid-like molecules	Fatty Acyls	Fatty acid esters	Acyl carnitines	7.98223e+06	7.98277e+06	7.511e+06	6.43648e+06	7.48833e+06	8.41736e+06	624579	882829	1.61419e+06	1.31751e+06	770454	1.8279e+06	1.00587e+06	876852	918950	663655	872471	438487	941149	1.06022e+06	581052	541197	687228	793531	2.63497e+06	3.09499e+06	2.2675e+06
Com_7945_pos	Dl-3-Hydroxy-kynurenine	C10 H12 N2 O4	224.081	5.07	225.088	No results	No results	Full match	Organic oxygen compounds	Organooxygen compounds	Carbonyl compounds	Alkyl-phenylketones	7.732e+06	1.83826e+06	8.15731e+06	3.09076e+06	3.24848e+06	2.82077e+06	1.58575e+06	1.006e+06	1.20223e+06	748674	1.29151e+06	1.17366e+06	737075	651635	689089	1.38455e+06	1.16645e+06	868202	1.25009e+06	2.07359e+06	1.79808e+06	1.38897e+06	1.83766e+06	1.9501e+06	2.28228e+06	2.54578e+06	2.11943e+06
Com_8080_pos	N'1-(4-chlorobenzoyl)-2-aminobenzene-1-carbohydrazide	C14 H12 Cl N3 O2	311.044	5.77	312.052	Invalid mass	No results	No results					971296	1.19967e+06	1.00663e+06	1.09815e+06	1.26827e+06	1.17958e+06	1.07739e+06	1.10366e+06	1.16232e+06	1.2988e+06	1.18114e+06	1.13523e+06	1.40872e+06	1.27352e+06	1.24131e+06	1.22367e+06	1.39539e+06	1.38627e+06	2.6888e+06	3.17103e+06	6.86823e+06	4.08631e+06	3.57979e+06	5.0967e+06	900225	1.05545e+06	1.27467e+06
Com_8152_pos	PC (4:0/4:0)	C16 H32 N O8 P	397.188	5.339	398.195	No results	Full match	No results	Lipids and lipid-like molecules	Glycerophospholipids	Glycerophosphocholines	Phosphocholines	2.78033e+06	7.68737e+06	6.7031e+06	7.93114e+06	4.36539e+06	6.52244e+06	542039	435605	467312	446756	572831	618989	611781	616506	698228	597930	656259	634626	525027	364937	434860	326090	337577	393972	2.16211e+06	1.50219e+06	1.70727e+06
Com_8166_pos	N-(1,3-benzodioxol-5-yl)-7-chloroquinolin-4-amine	C16 H11 Cl N2 O2	298.051	6.453	299.058	Full match	No results	No results					3.71844e+06	4.47221e+06	4.42737e+06	3.37634e+06	4.98879e+06	7.97234e+06	62215.6	60462.4	61861.3	66352.2	68467.4	63682.8	79339.2	88573.8	89334.5	90637.6	94548.6	91800.6	84368.9	70566.1	71686.8	65201.6	88161.5	70409.7	468712	439485	425138
Com_8174_pos	Dehydroepiandrosterone	C19 H28 O2	288.21	7.395	289.217	No results	No results	Full match	Lipids and lipid-like molecules	Steroids and steroid derivatives	Androstane steroids	Androgens and derivatives	1.44662e+06	1.08525e+06	1.37527e+06	1.22161e+06	977013	1.35509e+06	2.2367e+06	1.7465e+06	1.63483e+06	1.5988e+06	2.41193e+06	1.04456e+06	2.76417e+06	1.39974e+06	1.58483e+06	1.0229e+06	1.46682e+06	1.0373e+06	2.88582e+06	2.08499e+06	6.72819e+06	2.58288e+06	1.89639e+06	2.22293e+06	1.94332e+06	1.85469e+06	1.89754e+06
Com_8188_pos	Ergosterol peroxide	C28 H44 O3	428.331	10.165	429.338	No results	Full match	No results	Lipids and lipid-like molecules	Steroids and steroid derivatives	Ergostane steroids	Ergostane steroids	6.15648e+06	5.39133e+06	7.7151e+06	6.08432e+06	1.98386e+06	2.80811e+06	4.72769e+06	5.65392e+06	4.08183e+06	4.73315e+06	3.73979e+06	2.72632e+06	1.42501e+06	750860	1.51489e+06	529220	1.48629e+06	935377	558264	572101	646149	788006	556081	326344	2.51154e+06	2.91256e+06	2.5121e+06
Com_8191_pos	Linalool	C10 H18 O	154.136	7.117	155.144	No results	Full match	No results	Lipids and lipid-like molecules	Prenol lipids	Monoterpenoids	Acyclic monoterpenoids	3.75824e+06	4.28245e+06	7.17699e+06	6.12595e+06	4.89377e+06	7.93442e+06	540902	446459	438869	422932	361210	333365	330659	294151	366211	267394	372167	406331	323112	392469	428716	329441	571654	388712	2.13651e+06	1.58e+06	2.20846e+06
Com_8295_pos	2-furyl[4-(1H-indol-4-yl)piperazino]methanone	C17 H17 N3 O2	295.131	1.231	296.138	Full match	No results	No results					4.15258e+06	5.87181e+06	6.14945e+06	6.03795e+06	7.41287e+06	7.74733e+06	529520	517178	670322	453167	364587	723259	672798	501140	572582	956748	1.31497e+06	580555	953502	896180	459942	661416	1.40053e+06	695991	714628	815646	698100
Com_8300_pos	N1-(2,4-dimethylphenyl)-2-(2,4-dichlorophenoxy)propanamide	C17 H17 Cl2 N O2	337.061	5.675	338.068	Invalid mass	No results	No results					361447	375223	314845	377369	397225	368941	284131	272155	245669	223060	253223	279125	4.10355e+06	4.32367e+06	4.16533e+06	666068	476733	328726	5.54647e+06	2.60241e+06	4.95179e+06	4.25392e+06	2.97465e+06	6.45053e+06	1.03913e+06	953080	978116
Com_8349_pos	5,5-dimethyl-3-morpholinocyclohex-2-en-1-one	C12 H19 N O2	209.143	6.675	210.15	Full match	No results	No results					3.31764e+06	2.68823e+06	2.29248e+06	2.57387e+06	2.80224e+06	1.79393e+06	5.48121e+06	2.42797e+06	2.91911e+06	3.25509e+06	3.72895e+06	4.01501e+06	3.34975e+06	3.3471e+06	3.48054e+06	2.34398e+06	3.65142e+06	3.55497e+06	2.71103e+06	1.83278e+06	3.50411e+06	6.12843e+06	3.16175e+06	2.31263e+06	3.20265e+06	3.54368e+06	3.33041e+06
Com_8435_pos	Estradiol	C18 H24 O2	272.179	7.249	273.186	No results	No results	Full match	Lipids and lipid-like molecules	Steroids and steroid derivatives	Estrane steroids	Estrogens and derivatives	5.28055e+06	7.20101e+06	6.48219e+06	6.54424e+06	5.93538e+06	6.28008e+06	684560	1.06366e+06	954905	780022	1.55079e+06	520729	177475	282309	230167	282522	205853	274164	185778	235305	294702	240274	297353	413325	2.14465e+06	1.84369e+06	1.6731e+06
Com_8480_pos	tetranor-PGFM	C16 H26 O7	312.156	6.375	313.163	Invalid mass	No results	No results	Lipids and lipid-like molecules	Fatty Acyls	Eicosanoids	Prostaglandins and related compounds	5.21627e+06	4.29329e+06	4.39128e+06	2.59802e+06	8.45727e+06	7.13811e+06	384876	460072	741725	693137	403352	802491	390001	387797	357240	254068	177162	103707	517942	733516	438256	338498	327974	409768	1.75207e+06	1.73432e+06	1.53898e+06
Com_8610_pos	SMK	C14 H28 N4 O5 S	728.349	4.703	365.182	Invalid mass	No results	No results					5.54976e+06	6.95087e+06	6.27877e+06	7.30427e+06	7.24743e+06	6.44605e+06	210981	196875	225637	230073	220702	224416	259714	287412	291912	266328	292334	339040	222330	237666	188602	195049	189116	175250	1.71712e+06	1.52664e+06	1.24699e+06
Com_8835_pos	5-Hydroxytryptophan	C11 H12 N2 O3	220.086	3.994	221.093	No results	No results	Full match	Organoheterocyclic compounds	Indoles and derivatives	Tryptamines and derivatives	Serotonins	2.94665e+06	1.5988e+06	3.15169e+06	1.92545e+06	1.97859e+06	3.1183e+06	2.5962e+06	2.4783e+06	3.61321e+06	3.5266e+06	5.42735e+06	2.19835e+06	738086	492433	565322	952124	707161	559740	1.78005e+06	1.59909e+06	1.75736e+06	1.6455e+06	2.04221e+06	1.58931e+06	2.00286e+06	2.15678e+06	2.05467e+06
Com_8946_pos	PC (14:1e/3:0)	C25 H50 N O7 P	507.335	9.16	508.343	No results	Invalid mass	No results	Lipids and lipid-like molecules	Glycerophospholipids	Glycerophosphocholines	Phosphocholines	77182.3	169812	312062	156672	60385.5	68277.4	2.23639e+06	3.82211e+06	1.3307e+06	827711	3.32669e+06	1.68166e+06	1.0138e+06	694685	1.14056e+06	1.51756e+06	1.36293e+06	708430	351457	45768.2	1.10418e+06	5.36763e+06	62984.3	87577.5	1.55316e+06	1.08117e+06	875999
Com_9031_pos	6-Hydroxymelatonin	C13 H16 N2 O3	248.117	4.844	249.124	No results	No results	Full match	Organoheterocyclic compounds	Indoles and derivatives	Hydroxyindoles	Hydroxyindoles	1.28472e+06	6.0945e+06	6.37914e+06	5.60123e+06	6.56896e+06	5.41541e+06	114610	219962	290692	173516	275799	143956	161031	125780	125166	135912	532738	160936	122663	598262	607182	483000	113508	290291	548557	594641	500930
Com_9069_pos	6-benzyl-4-oxo-1,4-dihydropyridine-3-carboxamide	C13 H12 N2 O2	250.075	6.628	251.083	Invalid mass	No results	No results					223647	282776	239968	334730	251539	255492	263554	180488	195244	372546	190286	717519	2.03336e+06	1.11192e+06	856280	761593	771503	564543	4.66956e+06	2.405e+06	2.91095e+06	3.09878e+06	3.3053e+06	2.89367e+06	1.04002e+06	905731	592387
Com_9083_pos	o-Cresol	C7 H8 O	108.057	4.951	239.104	No results	No results	Full match	Benzenoids	Phenols	Cresols	Ortho cresols	3.78182e+06	3.27541e+06	2.54095e+06	2.56667e+06	1.92956e+06	2.78991e+06	4.8311e+06	3.05544e+06	4.60369e+06	2.87895e+06	5.13579e+06	3.09154e+06	1.96565e+06	1.27292e+06	1.36758e+06	1.7395e+06	5.135e+06	1.77882e+06	433467	2.72427e+06	1.80719e+06	2.2449e+06	2.15675e+06	2.38826e+06	2.74566e+06	2.93176e+06	2.71457e+06
Com_9155_pos	Methyl 3-indolyacetate	C11 H11 N O2	189.08	6.177	190.087	No results	No results	Full match	Organoheterocyclic compounds	Indoles and derivatives	Indolyl carboxylic acids and derivatives	Indole-3-acetic acid derivatives	642035	807943	710330	765587	953646	609203	805255	744597	796059	960840	877431	922484	3.14004e+06	4.77175e+06	5.18685e+06	2.17342e+06	2.00514e+06	2.44828e+06	810358	704403	594515	810241	805412	612305	1.47152e+06	1.50101e+06	1.16901e+06
Com_9217_pos	LDGTS 17:1	C27 H51 N O6	485.374	8.988	486.381	No results	Full match	No results	Lipids and lipid-like molecules	Glycerolipids	Triradylcglycerols	Alkyldiacylglycerols	3.1445e+06	4.50617e+06	6.12187e+06	2.36997e+06	2.44311e+06	5.23214e+06	183767	248964	131196	136553	180130	179370	123033	82742.7	147072	82514.9	170023	125673	45455.2	57608.6	62957.9	99113.3	64839.3	41725.1	1.43531e+06	1.01125e+06	1.05849e+06
Com_9341_pos	4-(2-methoxyphenyl)-1-(3-phenyl-1,2,4-thiadiazol-5-yl)piperidine	C20 H21 N3 O S	351.138	8.272	352.146	Invalid mass	No results	No results					5.81775e+06	5.92896e+06	4.6013e+06	4.8763e+06	5.49057e+06	3.38376e+06	1.63138e+06	3.09712e+06	2.61399e+06	2.4673e+06	1.5891e+06	2.48283e+06	1.27334e+06	1.20333e+06	1.30931e+06	759201	504820	179513	1.08872e+06	1.51324e+06	1.25592e+06	1.05652e+06	623936	775542	2.79873e+06	2.53816e+06	2.95907e+06
Com_9349_pos	8,15-Dihete	C20 H32 O4	336.231	5.984	337.239	No results	No results	Full match					1.00962e+06	961632	1.00732e+06	738056	836988	1.08689e+06	3.18789e+06	2.68493e+06	2.3942e+06	2.7097e+06	2.69338e+06	1.92378e+06	1.80522e+06	2.11395e+06	2.21334e+06	3.77414e+06	4.46169e+06	2.0109e+06	2.72634e+06	3.42285e+06	2.11012e+06	4.9416e+06	1.52751e+06	2.37146e+06	2.06495e+06	1.89726e+06	1.82264e+06
Com_9377_pos	LPE 16:1	C21 H42 N O7 P	451.272	8.57	452.279	No results	Full match	No results	Lipids and lipid-like molecules	Glycerophospholipids	Glycerophosphoethanolamines	1-acyl-sn-glycero-3-phosphoethanolamines	1.91718e+06	2.36183e+06	2.45218e+06	2.56137e+06	2.73112e+06	2.10435e+06	987283	2.78132e+06	1.15395e+06	1.1597e+06	2.30247e+06	2.03288e+06	5.02117e+06	1.56636e+06	2.707e+06	1.63207e+06	2.05834e+06	1.27967e+06	1.66515e+06	348735	1.90471e+06	4.42943e+06	780364	809196	2.63638e+06	2.65741e+06	2.29317e+06
Com_9569_pos	Prostaglandin A3	C20 H28 O4	314.189	6.833	315.197	Invalid mass	No match	No match	Lipids and lipid-like molecules	Fatty Acyls	Eicosanoids	Prostaglandins and related compounds	2.41543e+06	1.49318e+06	1.64515e+06	877674	2.48216e+06	2.03581e+06	1.3125e+06	677361	645142	680623	609377	517209	1.22034e+06	814969	1.66878e+06	4.38316e+06	4.46386e+06	3.01524e+06	1.34679e+06	2.09763e+06	1.66563e+06	4.36322e+06	1.30463e+06	1.99234e+06	2.11225e+06	1.96665e+06	1.61006e+06
Com_9582_pos	(±)8-HEPE	C20 H30 O3	300.21	6.359	301.218	Invalid mass	No results	No match					257035	232385	168959	311295	314323	374636	2.37431e+06	1.52911e+06	1.67713e+06	2.19667e+06	2.75895e+06	2.04871e+06	2.34276e+06	2.77818e+06	2.39141e+06	4.2767e+06	3.22368e+06	2.67154e+06	2.2169e+06	1.67569e+06	1.76271e+06	4.71397e+06	1.16082e+06	1.9955e+06	2.17047e+06	1.75186e+06	1.80282e+06
Com_9627_pos	1-Palmitoyl-Sn-Glycero-3-Phosphocholine	C24 H50 N O7 P	495.335	9.999	496.342	No results	No results	Full match	Lipids and lipid-like molecules	Glycerophospholipids	Glycerophosphocholines	1-acyl-sn-glycero-3-phosphocholines	441907	689203	906897	340931	90338.8	92118.6	3.76316e+06	5.10099e+06	2.06661e+06	1.46265e+06	4.30601e+06	2.50013e+06	1.06441e+06	452499	1.05541e+06	673872	957271	684449	192711	259175	276273	1.38084e+06	200038	123310	1.13751e+06	899958	796643
Com_9674_pos	Ala-Gln	C8 H15 N3 O4	217.107	1.375	218.115	No results	No results	Full match	Organic acids and derivatives	Carboxylic acids and derivatives	Amino acids, peptides, and analogues	Peptides	3.84083e+06	4.09268e+06	3.50047e+06	2.89832e+06	3.31709e+06	3.44108e+06	1.26762e+06	1.9419e+06	4.15665e+06	4.76718e+06	2.95083e+06	2.06587e+06	1.15479e+06	1.09972e+06	1.24456e+06	1.10549e+06	1.19973e+06	1.63785e+06	1.22448e+06	1.879e+06	1.37991e+06	1.55341e+06	1.29616e+06	1.18462e+06	2.22349e+06	1.76885e+06	3.21728e+06
Com_9789_pos	2-((Dimethylamino)methyl)phenol	C9 H13 N O	151.101	5.277	152.108	Invalid mass	No results	No results					5.9388e+06	4.45036e+06	4.37034e+06	5.3334e+06	5.98e+06	5.29118e+06	3.42169e+06	3.80254e+06	3.85793e+06	3.29193e+06	2.02568e+06	3.02812e+06	1.64678e+06	1.51512e+06	1.72266e+06	1.8516e+06	1.47727e+06	1.41298e+06	2.17467e+06	2.32094e+06	2.01736e+06	2.09753e+06	2.30885e+06	2.12205e+06	2.62598e+06	2.5034e+06	2.70516e+06
Com_9798_pos	Deoxyadenosine	C10 H13 N5 O3	251.102	3.031	252.109	No results	No results	Full match	Nucleosides, nucleotides, and analogues	Purine nucleosides	Purine 2'-deoxyribonucleosides	Purine 2'-deoxyribonucleosides	511207	522919	485815	630490	947188	740698	770499	2.31106e+06	3.72807e+06	4.65104e+06	1.84552e+06	2.35374e+06	794352	837123	1.05947e+06	316912	1.0143e+06	1.23544e+06	620198	2.48903e+06	2.12088e+06	1.97369e+06	61106	1.58937e+06	1.87283e+06	1.65798e+06	1.55658e+06
Com_9845_pos	ethyl 5-ethoxy-1H-indole-2-carboxylate	C13 H15 N O3	233.104	5.72	234.111	Full match	No results	No results					449184	475278	421172	507848	1.96289e+06	1.29064e+06	341502	362431	309930	356081	317849	387329	669579	916544	1.16507e+06	4.14964e+06	502436	453656	1.0954e+06	345583	609483	621492	927228	348141	347500	328321	396666
Com_10015_pos	2-cyclopropyl-9-fluoro-5H-chromeno[4,3-d]pyrimidine	C14 H11 F N2 O	242.088	1.22	243.095	Invalid mass	No results	No results					339434	336116	348705	446688	416556	302309	527507	433900	396309	415956	372473	373689	345381	378483	392950	330432	404030	397249	1.62079e+06	1.77343e+06	2.71835e+06	3.38817e+06	7.87393e+06	3.19546e+06	1.10198e+06	1.14563e+06	946234
Com_10023_pos	ethyl 1-methylpyrrolo[1,2-a]pyrazine-7-carboxylate	C11 H12 N2 O2	204.091	4.995	205.098	Invalid mass	No results	No results					4.21321e+06	4.053e+06	3.92287e+06	3.67579e+06	4.60641e+06	4.85057e+06	4.69177e+06	4.70848e+06	3.35519e+06	2.07826e+06	2.72497e+06	1.15589e+06	1.06475e+06	1.01436e+06	995431	1.22641e+06	1.20055e+06	1.26102e+06	2.15836e+06	1.77507e+06	1.91362e+06	2.06735e+06	1.8306e+06	1.99436e+06	2.27374e+06	2.88295e+06	2.02996e+06
Com_10034_pos	D-(+)-Camphor	C10 H16 O	152.121	10.823	153.128	No results	Full match	No results	Lipids and lipid-like molecules	Prenol lipids	Monoterpenoids	Bicyclic monoterpenoids	3.20392e+06	3.62985e+06	2.79958e+06	2.90065e+06	2.28897e+06	2.14414e+06	1.03745e+06	806625	832621	743450	634717	717683	937900	586112	737291	663067	713677	768717	1.60741e+06	4.58189e+06	2.42011e+06	1.24482e+06	2.73166e+06	4.23139e+06	2.52841e+06	3.11218e+06	3.02055e+06
Com_10226_pos	5-Methyl-2'-deoxycytidine	C10 H15 N3 O4	241.107	1.434	242.114	No results	No results	Full match	Nucleosides, nucleotides, and analogues	Pyrimidine nucleosides	Pyrimidine 2'-deoxyribonucleosides	Pyrimidine 2'-deoxyribonucleosides	3.27061e+06	2.4506e+06	3.17046e+06	2.6182e+06	4.12234e+06	2.2002e+06	1.60027e+06	1.82188e+06	1.77015e+06	1.72544e+06	1.79859e+06	1.93145e+06	1.94868e+06	1.83564e+06	2.02027e+06	2.09533e+06	1.90386e+06	1.96571e+06	3.71676e+06	2.32919e+06	1.21363e+06	2.24823e+06	3.93642e+06	2.94501e+06	2.09428e+06	2.37839e+06	2.98491e+06
Com_10263_pos	Delta-Tridecalactone	C13 H24 O2	212.179	10.814	213.186	No results	No results	Full match	Organoheterocyclic compounds	Lactones	Delta valerolactones	Delta valerolactones	2.71129e+06	3.11842e+06	2.11341e+06	2.16535e+06	1.32402e+06	1.2504e+06	331881	264287	270294	243303	257484	220180	468603	171730	206413	214875	249558	226547	1.03726e+06	4.38749e+06	1.82696e+06	642989	2.00354e+06	4.1384e+06	2.12972e+06	2.30187e+06	2.38368e+06
Com_10325_pos	7-(2-thienyl)[1,2,4]triazolo[4,3-a]pyrimidine	C9 H6 N4 S	224.017	1.211	225.024	Invalid mass	No results	No results					393531	253595	337583	439225	515051	437884	3.44056e+06	2.03816e+06	2.03174e+06	1.81467e+06	1.67795e+06	1.93771e+06	1.07008e+06	938073	835728	1.06356e+06	1.28091e+06	1.01026e+06	1.82589e+06	2.68138e+06	4.29106e+06	2.91996e+06	4.16271e+06	3.23362e+06	1.70821e+06	1.8721e+06	1.50575e+06
Com_10332_pos	JWH 018 N-pentanoic acid-d4	C24 H17 [2]H4 N O3	375.181	6.096	376.188	Invalid mass	No results	No results					5.04476e+06	4.77465e+06	4.54866e+06	5.47124e+06	5.65188e+06	4.86028e+06	571498	693969	743207	942421	850360	941237	1.06881e+06	939911	988186	837376	1.29583e+06	1.46322e+06	631556	512229	496182	478151	501263	502346	1.4584e+06	1.4283e+06	1.53318e+06
Com_10397_pos	3-hydroxy-1,5-diphenylpentan-1-one	C17 H18 O2	254.129	7.069	255.136	Invalid mass	No results	No results					1.73313e+06	1.53642e+06	1.46716e+06	1.7722e+06	623434	1.32638e+06	3.08977e+06	2.78994e+06	3.14521e+06	3.13222e+06	3.62456e+06	2.66066e+06	3.63487e+06	3.9e+06	3.5079e+06	3.70343e+06	348543	4.0542e+06	3.54865e+06	2.99658e+06	3.1309e+06	3.53617e+06	4.44822e+06	4.01983e+06	2.46593e+06	2.51056e+06	3.15052e+06
Com_10444_pos	LPE 20:2	C25 H48 N O7 P	505.319	9.772	506.326	No results	Full match	No results	Lipids and lipid-like molecules	Glycerophospholipids	Glycerophosphoethanolamines	1-acyl-sn-glycero-3-phosphoethanolamines	106312	185474	64976	84702.5	143454	27486.6	2.14553e+06	4.3446e+06	494223	348594	1.93573e+06	550861	703389	146181	820489	130700	461863	127708	51401	198718	116528	227192	256769	70992.8	77996.4	112225	62858.2
Com_10505_pos	2-(1,3-benzodioxol-5-yl)-7-ethylimidazo[1,2-a]pyridine	C16 H14 N2 O2	228.148	5.759	229.155	Invalid mass	No results	No match					3.686e+06	4.09586e+06	3.52402e+06	5.30247e+06	5.38269e+06	3.12578e+06	635051	777639	788279	978052	681476	636947	578038	552573	560125	563152	684124	639709	436637	677424	617611	400857	398079	543310	1.00166e+06	1.17518e+06	1.10947e+06
Com_10517_pos	Melatonin	C13 H16 N2 O2	232.119	4.943	233.126	No results	Invalid mass	No results	Organoheterocyclic compounds	Indoles and derivatives	Indoles	3-alkylindoles	863755	892978	942494	997543	1.0116e+06	986519	851509	1.13975e+06	1.04323e+06	1.3548e+06	929875	1.20439e+06	2.16862e+06	3.59026e+06	3.99395e+06	1.94444e+06	2.57091e+06	3.0507e+06	2.40958e+06	1.47523e+06	4.14284e+06	2.74315e+06	2.16259e+06	2.90477e+06	1.518e+06	1.56918e+06	1.15278e+06
Com_10583_pos	Loxoprofen	C15 H18 O3	246.127	5.821	247.134	No results	Full match	No results	Phenylpropanoids and polyketides	Phenylpropanoic acids	Not available	Phenylpropanoic acids	5.11011e+06	3.31563e+06	3.253e+06	3.65133e+06	5.16448e+06	4.26287e+06	172995	331243	179732	229032	189592	194285	216669	636433	244090	224733	252590	263262	159398	128549	119338	124974	140797	122918	746811	742168	918797
Com_10723_pos	4-Morpholinepropanesulfonic acid	C7 H15 N O4 S	209.07	11.989	210.078	Invalid mass	No results	No results					3.40138e+06	2.30584e+06	2.58817e+06	2.96721e+06	2.81058e+06	3.00083e+06	2.08702e+06	1.65891e+06	1.80277e+06	2.09769e+06	1.92508e+06	2.42619e+06	2.44849e+06	2.77991e+06	2.99465e+06	3.50882e+06	2.95389e+06	3.18978e+06	2.77868e+06	3.65421e+06	3.11789e+06	3.13038e+06	4.37757e+06	3.28247e+06	2.49594e+06	2.3451e+06	2.12244e+06
Com_10921_pos	PE (2:0/17:2)	C24 H44 N O8 P	505.283	8.62	506.291	No results	Invalid mass	No results	Lipids and lipid-like molecules	Glycerophospholipids	Glycerophosphoethanolamines	1-alkyl,2-acylglycerophosphoethanolamines	168974	181189	155969	150100	138831	124146	238163	1.13325e+06	399268	275468	1.20054e+06	690120	3.60981e+06	2.26519e+06	1.65861e+06	926470	1.14998e+06	223156	774422	41349	562349	3.6257e+06	97021.4	231005	1.3309e+06	1.32744e+06	1.27376e+06
Com_11033_pos	5-Phenylvaleric Acid	C11 H14 O2	178.1	7	179.107	No results	No results	Full match	Lipids and lipid-like molecules	Fatty Acyls	Fatty acids and conjugates	Medium-chain fatty acids	4.03908e+06	3.97869e+06	3.37553e+06	3.98992e+06	4.92128e+06	4.43786e+06	1.1679e+06	1.4373e+06	2.32995e+06	1.48269e+06	1.15258e+06	1.40528e+06	870258	1.10241e+06	1.02328e+06	675248	452927	436100	1.05295e+06	899060	841859	975234	880947	839601	2.20354e+06	1.91612e+06	2.14422e+06
Com_11096_pos	6β-Oxycodol N-oxide	C18 H23 N O5	333.155	5.01	334.162	No results	Invalid mass	No results	Benzenoids	Phenanthrenes and derivatives	Not available	Phenanthrenes and derivatives	2.64377e+06	2.39161e+06	2.96086e+06	4.36161e+06	3.49027e+06	4.39324e+06	1.13228e+06	1.04012e+06	1.40341e+06	1.18684e+06	1.1275e+06	1.04964e+06	966871	921114	903924	1.03339e+06	1.05127e+06	895830	1.75646e+06	1.6119e+06	1.66338e+06	1.64917e+06	1.66232e+06	1.81102e+06	1.02517e+06	1.14309e+06	1.1418e+06
Com_11117_pos	PE (5:0/13:1)	C23 H44 N O8 P	493.283	7.655	494.29	No results	Full match	No results	Lipids and lipid-like molecules	Glycerophospholipids	Glycerophosphoethanolamines	1-alkyl,2-acylglycerophosphoethanolamines	2.28929e+06	2.61199e+06	4.25257e+06	2.87588e+06	1.07634e+06	1.74161e+06	75505.5	267494	155228	159479	556578	170986	310404	296398	512029	266146	465521	275260	566132	128415	159591	391381	165561	135635	783244	783996	777040
Com_11244_pos	3,4,10,11-tetramethoxy-7,8,12b,13-tetrahydro-5H-6-azatetraphene	C21 H25 N O4	355.182	9.633	356.189	Invalid mass	No results	No results					2.45363e+06	2.28042e+06	1.63881e+06	2.27246e+06	1.75463e+06	639533	2.83068e+06	3.2255e+06	3.75301e+06	3.26046e+06	2.20629e+06	2.61417e+06	2.14725e+06	836007	1.59951e+06	621088	1.5081e+06	1.09424e+06	955738	1.52194e+06	1.22079e+06	1.23951e+06	2.08213e+06	1.33819e+06	2.32831e+06	2.51537e+06	1.80077e+06
Com_11348_pos	L-Arabinitol	C5 H12 O5	152.069	2.826	343.101	No results	No results	Full match	Organic oxygen compounds	Organooxygen compounds	Carbohydrates and carbohydrate conjugates	Sugar alcohols	3.23089e+06	3.07009e+06	3.36132e+06	4.50364e+06	3.3786e+06	2.9514e+06	761257	876107	581496	927050	519960	503921	583304	722323	777650	751691	640557	1.03023e+06	532433	1.10553e+06	1.39159e+06	1.2295e+06	1.76703e+06	1.50902e+06	1.75466e+06	1.53632e+06	1.50648e+06
Com_11392_pos	Lysopc 18:3	C26 H48 N O7 P	517.317	9.148	518.324	No results	No results	Full match					1.02966e+06	1.1024e+06	738550	1.09324e+06	1.0735e+06	807886	2.34078e+06	2.41928e+06	1.76542e+06	1.8104e+06	3.26895e+06	2.07484e+06	1.05274e+06	662492	861038	950642	870351	615548	808425	727412	1.3771e+06	1.94491e+06	326679	402222	1.15659e+06	1.56817e+06	1.32225e+06
Com_11449_pos	WMH	C22 H28 N6 O4 S	472.191	11.917	473.199	Full match	No results	No results					1.03298e+06	2.67974e+06	853038	4.40914e+06	3.3289e+06	1.81983e+06	3.62221e+06	2.08124e+06	1.34846e+06	978733	1.01357e+06	992350	732413	785843	607866	558970	891144	520306	502778	2.12056e+06	2.68331e+06	1.7231e+06	4.51429e+06	1.94482e+06	1.96068e+06	1.18419e+06	1.29646e+06
Com_11559_pos	Undecanedioic acid	C11 H20 O4	216.137	8.528	217.144	No results	No results	Full match	Lipids and lipid-like molecules	Fatty Acyls	Fatty acids and conjugates	Medium-chain fatty acids	3.07373e+06	2.04879e+06	3.88887e+06	2.41496e+06	2.60273e+06	2.39046e+06	683717	820447	956408	931330	1.62031e+06	742203	490894	293817	473598	334235	361198	575408	657870	1.36544e+06	1.06101e+06	614723	716304	501682	1.63609e+06	1.64586e+06	1.35847e+06
Com_11596_pos	Docosahexaenoic Acid	C22 H32 O2	164.12	8.419	346.273	Invalid mass	No results	No results	Lipids and lipid-like molecules	Fatty Acyls	Fatty acids and conjugates	Very long-chain fatty acids	1.2379e+06	978468	3.85807e+06	2.58503e+06	2.69972e+06	1.07802e+06	1.20135e+06	2.1512e+06	3.21785e+06	3.0075e+06	1.00305e+06	2.8332e+06	3.08253e+06	1.51102e+06	1.36049e+06	2.5385e+06	2.86287e+06	2.961e+06	1.12743e+06	2.37907e+06	1.22376e+06	1.20338e+06	831970	2.28443e+06	2.28115e+06	2.13238e+06	1.90552e+06
Com_11762_pos	Thymopentin	C30 H49 N9 O9	679.364	8.927	340.689	No results	No results	Full match	Organic acids and derivatives	Carboxylic acids and derivatives	Amino acids, peptides, and analogues	Oligopeptides	1.47571e+06	1.53901e+06	1.8273e+06	1.96217e+06	3.02312e+06	3.85029e+06	66555.8	117309	65660.7	60629	82713.1	65103.7	114778	117547	104444	87002.9	154639	108012	71447.5	55912.6	49285.6	122974	75008.2	45621.3	1.36554e+06	882950	1.03701e+06
Com_11772_pos	3,4-Dihydroxyphenylpropionic acid	C9 H10 O4	204.038	1.126	205.046	No results	Invalid mass	No results	Phenylpropanoids and polyketides	Phenylpropanoic acids	Not available	Phenylpropanoic acids	1.35311e+06	1.2829e+06	1.18757e+06	1.4571e+06	1.42619e+06	1.20751e+06	1.87178e+06	1.347e+06	1.25975e+06	1.49618e+06	1.36629e+06	1.65834e+06	1.51488e+06	1.62538e+06	2.02956e+06	1.92838e+06	3.11324e+06	3.20408e+06	2.34309e+06	2.13404e+06	1.38539e+06	1.58651e+06	2.33927e+06	1.75989e+06	1.4985e+06	1.32783e+06	1.83088e+06
Com_11859_pos	Boldione	C19 H24 O2	284.179	9.713	285.186	No results	No results	Full match	Lipids and lipid-like molecules	Steroids and steroid derivatives	Androstane steroids	Androgens and derivatives	1.64511e+06	1.66034e+06	3.6676e+06	1.96092e+06	1.13075e+06	1.31651e+06	738399	955192	543463	416622	423462	397770	239516	118480	201061	122858	190710	142466	162237	146969	135412	217470	254879	125151	814962	895710	815687
Com_11870_pos	Phe-Phe	C18 H20 N2 O3	312.149	5.579	313.156	No results	No results	Full match	Organic acids and derivatives	Carboxylic acids and derivatives	Amino acids, peptides, and analogues	Dipeptides	2.40456e+06	3.61934e+06	2.90379e+06	2.84762e+06	2.7811e+06	2.87876e+06	1.00872e+06	1.07866e+06	934947	972854	874536	979577	2.33327e+06	1.86516e+06	1.30514e+06	1.3696e+06	1.0493e+06	1.8616e+06	1.00795e+06	1.39868e+06	1.5816e+06	931139	985267	2.06974e+06	1.77661e+06	1.6669e+06	2.05205e+06
Com_11873_pos	2,3-dihydroxypropyl 12-methyltridecanoate	C17 H34 O4	302.247	8.996	303.254	Full match	No results	No results					1.46651e+06	577712	1.32341e+06	498041	575038	325170	1.82218e+06	1.09432e+06	3.30725e+06	1.79723e+06	1.01889e+06	1.47752e+06	656795	431495	554050	708227	511872	437722	355964	575950	598783	424520	948382	407665	730514	549608	378406
Com_11936_pos	Pantethine	C22 H42 N4 O8 S2	554.242	9.428	555.249	No results	No results	Full match	Organic acids and derivatives	Carboxylic acids and derivatives	Amino acids, peptides, and analogues	Beta amino acids and derivatives	2.47033e+06	2.15233e+06	3.60889e+06	2.54884e+06	1.33359e+06	2.57099e+06	337421	327437	242711	442684	196135	426473	226023	89026.6	297139	696566	370021	587898	155409	881336	128425	156775	112096	93519.5	1.46567e+06	1.05774e+06	1.39347e+06
Com_12002_pos	(5E)-7-methylidene-10-oxo-4-(propan-2-yl)undec-5-enoic acid	C15 H24 O3	252.174	7.43	253.181	Full match	Partial match	No results					1.85971e+06	1.31561e+06	2.55134e+06	1.6929e+06	1.72952e+06	3.6689e+06	435183	327533	305603	287024	273245	260292	272939	279465	279845	289571	269005	239458	219125	291108	253131	261436	590723	310494	589703	530690	586078
Com_12007_pos	MAG (18:2)	C21 H38 O4	354.278	9.783	355.286	No results	No results	Full match	Lipids and lipid-like molecules	Fatty Acyls	Lineolic acids and derivatives	Lineolic acids and derivatives	2.1372e+06	2.77693e+06	3.56358e+06	2.25418e+06	2.44306e+06	1.62334e+06	804485	732012	715084	824985	599233	715567	447503	191708	490636	255593	441269	415337	151209	574926	373412	344792	628528	323890	729648	780641	585199
Com_12081_pos	KKK	C18 H38 N6 O4	384.287	9.114	385.294	Invalid mass	No results	No results					1.11631e+06	583459	3.52187e+06	1.05491e+06	915251	663531	1.2021e+06	863389	1.06026e+06	994596	610390	721151	1.19275e+06	672255	768392	544511	694450	664397	506290	670297	712043	560230	921815	568790	710163	830976	691229
Com_12128_pos	16,16-Dimethyl prostaglandin A1	C22 H36 O4	346.252	8.304	347.259	No results	Invalid mass	No results	Lipids and lipid-like molecules	Fatty Acyls	Eicosanoids	Prostaglandins and related compounds	1.25374e+06	848668	3.49007e+06	1.39543e+06	1.1784e+06	2.31677e+06	84982.5	101461	103469	88545.4	99356.6	93624.3	83119.4	87883.1	89867	100407	82314.9	79646.7	77889.7	83179.3	81886.2	73231.1	102180	72747.3	417706	370596	306279
Com_12211_pos	S-Adenosyl-L-methionine	C15 H22 N6 O5 S	398.136	5.748	399.143	No results	No results	Full match	Nucleosides, nucleotides, and analogues	5'-deoxyribonucleosides	5'-deoxy-5'-thionucleosides	5'-deoxy-5'-thionucleosides	2.84481e+06	2.10502e+06	2.50305e+06	2.67057e+06	3.68043e+06	3.53683e+06	867209	1.30017e+06	1.53377e+06	1.62018e+06	1.15693e+06	2.02442e+06	1.54925e+06	2.38737e+06	2.2516e+06	1.98266e+06	1.12253e+06	1.34693e+06	2.38611e+06	1.18723e+06	1.25027e+06	1.36597e+06	971924	1.24697e+06	2.0739e+06	2.10287e+06	2.17264e+06
Com_12425_pos	Glycerol-3-phosphate	C3 H9 O6 P	172.014	10.793	173.022	No results	No results	Full match	Lipids and lipid-like molecules	Glycerophospholipids	Glycerophosphates	Glycerophosphates	235324	487236	186720	609100	361844	226462	805506	541777	375695	261841	318954	288438	205257	230706	277078	269255	353730	236147	555792	2.90815e+06	1.2529e+06	467134	1.19909e+06	1.65268e+06	436970	627260	629270
Com_12551_pos	3-morpholino-5,6-diphenylpyridazine-4-carbonitrile	C21 H18 N4 O	342.154	10	343.161	Invalid mass	No results	No results					1.85654e+06	1.54496e+06	1.46079e+06	1.16516e+06	1.14094e+06	1.05028e+06	3.09938e+06	2.44573e+06	2.46351e+06	2.11807e+06	1.66521e+06	2.19898e+06	2.09724e+06	1.43165e+06	1.62254e+06	1.29311e+06	1.70979e+06	1.90084e+06	1.72888e+06	2.04637e+06	2.42305e+06	1.93965e+06	2.88639e+06	1.31798e+06	2.00318e+06	2.2551e+06	1.93644e+06
Com_12591_pos	N'-hydroxy-4-methoxy-7-methylindane-5-carboximidamide	C12 H16 N2 O2	220.123	5.588	221.13	Invalid mass	No results	No results					647067	761967	595337	268232	282073	428625	2.10882e+06	1.6219e+06	1.28855e+06	645711	971325	2.64526e+06	439879	630866	468633	628431	926861	889235	298820	234404	227083	272682	309048	240979	997686	1.21257e+06	1.36237e+06
Com_12602_pos	J147	C18 H17 F3 N2 O2	350.123	6.123	351.13	No results	No results	Full match	Benzenoids	Benzene and substituted derivatives	Anilides	Anilides	3.00729e+06	1.7595e+06	3.0057e+06	3.4613e+06	3.54587e+06	3.22594e+06	1.41876e+06	1.5088e+06	949206	1.02059e+06	942344	998295	2.23882e+06	2.00086e+06	2.42703e+06	2.29601e+06	1.07011e+06	985624	2.18779e+06	1.45941e+06	1.75787e+06	2.6493e+06	2.25191e+06	2.16207e+06	2.50946e+06	1.51365e+06	2.42732e+06
Com_12633_pos	N'2-benzylidene-5-hex-1-ynylfuran-2-carbohydrazide	C18 H18 N2 O2	294.138	6.223	295.145	Full match	Invalid mass	No results					3.32831e+06	2.98676e+06	2.9028e+06	3.53135e+06	3.74553e+06	3.00432e+06	199967	356183	194807	245778	201652	527243	206532	243908	262368	199666	262070	294892	193445	144585	135677	116727	152639	133813	657593	799893	624275
Com_12651_pos	UDP	C9 H14 N2 O12 P2	404.004	0.562	405.011	No results	No results	Full match	Nucleosides, nucleotides, and analogues	Pyrimidine nucleotides	Pyrimidine nucleotide sugars	Pyrimidine nucleotide sugars	1.08693e+06	527384	307268	264569	324172	163256	170724	717603	849403	1.03967e+06	994297	1.8502e+06	1.3283e+06	1.25552e+06	1.64029e+06	2.43456e+06	1.54029e+06	2.34774e+06	1.41254e+06	1.75376e+06	1.10278e+06	780116	1.43454e+06	592689	971070	1.18552e+06	694321
Com_12927_pos	2-(1-adamantyl)-1-morpholinoethan-1-one	C16 H25 N O2	263.187	6.688	264.194	Invalid mass	No results	No results					1.6904e+06	1.60876e+06	1.39176e+06	2.22986e+06	2.52175e+06	1.13633e+06	2.30066e+06	1.82977e+06	1.6852e+06	1.50119e+06	1.39183e+06	1.18027e+06	2.01759e+06	2.04556e+06	2.13065e+06	2.24554e+06	2.62933e+06	2.53609e+06	1.4663e+06	1.33881e+06	1.81757e+06	2.44049e+06	2.16274e+06	1.49336e+06	2.16778e+06	1.78853e+06	1.71457e+06
Com_12931_pos	Sorbic acid	C6 H8 O2	112.051	1.227	113.058	No results	Invalid mass	No results	Lipids and lipid-like molecules	Fatty Acyls	Fatty acids and conjugates	Medium-chain fatty acids	2.49191e+06	2.6445e+06	3.02814e+06	2.93354e+06	2.98755e+06	2.80084e+06	674508	488007	711773	757920	567219	575923	363460	366425	324036	309406	384308	416751	412296	523735	561218	456308	611465	546730	571797	468043	538216
Com_13047_pos	2-Hydroxy-2-methylbutanedioic acid	C5 H8 O5	148.038	1.761	149.045	No results	No results	Full match	Lipids and lipid-like molecules	Fatty Acyls	Fatty acids and conjugates	Methyl-branched fatty acids	1.38256e+06	1.2024e+06	2.06599e+06	2.0897e+06	2.46139e+06	2.07915e+06	2.28948e+06	1.65129e+06	1.45124e+06	1.94736e+06	2.41166e+06	1.55185e+06	1.11674e+06	1.58835e+06	970835	1.49819e+06	933707	1.17177e+06	759374	908233	871382	909889	994407	819695	1.69322e+06	1.56294e+06	1.83672e+06
Com_13073_pos	DNK	C14 H25 N5 O7	375.181	5.994	376.188	Invalid mass	No results	No results					2.92559e+06	2.38298e+06	2.39784e+06	2.82215e+06	3.44491e+06	2.84143e+06	317744	327088	317131	368325	245919	424735	686512	884165	1.04382e+06	677710	1.06893e+06	812872	290540	222915	214659	204875	181081	203718	1.19848e+06	1.10637e+06	1.0788e+06
Com_13169_pos	4-(3,4-dihydro-2H-1,5-benzodioxepin-7-ylamino)-4-oxobutanoic acid	C13 H15 N O5	247.083	5.563	248.091	Invalid mass	No results	No results					517780	480328	412235	462302	641612	325008	1.31959e+06	478725	211336	313486	299768	232910	2.18362e+06	2.21728e+06	2.42405e+06	1.84454e+06	1.97984e+06	1.60514e+06	1.69105e+06	1.11272e+06	1.451e+06	2.04264e+06	3.26858e+06	1.70884e+06	987542	748075	785113
Com_13225_pos	Pregnenolone	C21 H32 O2	316.239	11.223	317.246	No results	No results	Full match	Lipids and lipid-like molecules	Steroids and steroid derivatives	Pregnane steroids	Gluco/mineralocorticoids, progestogins and derivatives	2.28126e+06	2.83567e+06	694120	641445	414451	390774	80994.6	58945.8	72702.4	86621.2	81654.1	56967.1	74356.6	49029.2	41457.8	39918	45537.2	44624.6	190366	1.11404e+06	324051	108754	443201	1.51958e+06	1.03078e+06	793662	565040
Com_13241_pos	Bz-RS-ISer(3-Ph)-Ome	C17 H17 N O4	299.117	6.228	300.124	No results	No results	Full match					268864	174286	184682	301480	240028	171073	218200	220325	212570	268189	237697	265667	834963	1.86272e+06	673895	354536	653008	321781	2.10893e+06	300495	432224	1.00432e+06	572317	352901	586858	496877	346961
Com_13262_pos	1,7,8-trihydroxy-3-methyl-1,2,3,4,7,12-hexahydrotetraphen-12-one	C19 H18 O4	310.12	9.136	311.128	Full match	No results	No results					2.71778e+06	121757	90114.1	284976	78112.2	72473.3	139763	88602.3	69809.7	43492	205451	61760.2	895079	83821.6	46178.4	59130.6	2.4706e+06	291472	90834.7	275839	44505.2	93790.1	180208	34800.5	231508	136752	166782
Com_13276_pos	VMK	C16 H32 N4 O4 S	376.211	8.573	377.219	Invalid mass	No results	No results					1.66787e+06	1.83764e+06	2.17042e+06	1.50094e+06	2.09576e+06	2.92133e+06	84990.8	99391.2	170528	110655	81020.7	117635	50834.4	52092	57502	50614.8	59507.4	52772.6	48966.3	138772	53402.3	49734.5	69979.9	171422	290524	530418	460222
Com_13306_pos	dAMP	C10 H14 N5 O6 P	331.069	10.011	332.076	No results	No results	Full match	Nucleosides, nucleotides, and analogues	Purine nucleotides	Purine deoxyribonucleotides	Purine 2'-deoxyribonucleoside monophosphates	166086	101948	147634	74629.9	51258.5	41073.2	317718	309217	299131	173955	200127	150395	1.21846e+06	848909	720367	122676	127539	86111.6	2.08241e+06	956228	1.74297e+06	1.68353e+06	753167	993020	751250	506296	679661
Com_13478_pos	Gly-Tyr-Ala	C14 H19 N3 O5	309.134	5.289	310.141	No results	No results	Full match	Organic acids and derivatives	Carboxylic acids and derivatives	Amino acids, peptides, and analogues	Oligopeptides	2.08836e+06	1.9993e+06	1.94984e+06	1.67948e+06	1.96362e+06	1.3242e+06	1.16361e+06	1.07313e+06	1.2491e+06	1.63382e+06	1.08749e+06	1.59709e+06	1.13554e+06	1.16312e+06	1.13332e+06	1.24585e+06	1.62597e+06	1.08471e+06	964154	1.84493e+06	2.3695e+06	2.24758e+06	2.28617e+06	2.13198e+06	1.48787e+06	1.60309e+06	1.53665e+06
[truncated: 106 more rows]

## Sheet: Table S3
Table S3. Differential expression metabolites in MY vs PR.
[truncated: 426 more rows]

## Sheet: Table S4
Table S4. Differential expression metabolites in PR vs YFB.
[truncated: 272 more rows]

## Sheet: Table S5
Table S5. Differential expression metabolites in YFB vs MFB.
[truncated: 270 more rows]

[truncated: 12 more sheets: Table S6, Table S7, Table S8, Table S9, Table S10, Table S11, Table S12, Table S13, Table S14, Table S15, Table S16, Table S17]
